# Supplementary material for: The OfJAZ3-OfMYB21 complex mediates jasmonic acid signaling pathway to regulate linalool biosynthesis in Osmanthus fragrans
Source: Hortic Res. 2025 Nov 25;13(3):uhaf321. doi: 10.1093/hr/uhaf321 (PMC12963045; doi:10.1093/hr/uhaf321)
Supplement: Web_Material_uhaf321 [file web_material_uhaf321.zip]

Archive with 2 entries (2 files):
- 2025.10.22-Supplementary figure.docx
- Table S1-S4.xlsx
