# Supplementary material for: The OfJAZ3-OfMYB21 complex mediates jasmonic acid signaling pathway to regulate linalool biosynthesis in Osmanthus fragrans
Source: Hortic Res. 2025 Nov 25;13(3):uhaf321. doi: 10.1093/hr/uhaf321 (PMC12963045; doi:10.1093/hr/uhaf321)
Supplement: Web_Material_uhaf321 [file web_material_uhaf321.zip › Table S1-S4.xlsx]

## Sheet: Table S1
Gene ID and functional annotation of genes co-expressed with OfMYB21
Source Gene ID	Target Gene ID	PCC-value	Source Gene description	Target Gene description
LYG010709	LYG011467	0.84	ACT domain-containing protein ACR12 OS=Arabidopsis thaliana GN=ACR12 PE=2 SV=1	Trifunctional UDP-glucose 4,6-dehydratase/UDP-4-keto-6-deoxy-D-glucose 3,5-epimerase/UDP-4-keto-L-rhamnose-reductase RHM1 OS=Arabidopsis thaliana GN=RHM1 PE=1 SV=1
LYG010709	LYG012334	0.82	ACT domain-containing protein ACR12 OS=Arabidopsis thaliana GN=ACR12 PE=2 SV=1	2-C-methyl-D-erythritol 2,4-cyclodiphosphate synthase, chloroplastic OS=Arabidopsis thaliana GN=ISPF PE=1 SV=1
LYG010709	LYG012557	0.83	ACT domain-containing protein ACR12 OS=Arabidopsis thaliana GN=ACR12 PE=2 SV=1	Ras-related protein RABD2c OS=Arabidopsis thaliana GN=RABD2C PE=2 SV=1
LYG010709	LYG012573	0.81	ACT domain-containing protein ACR12 OS=Arabidopsis thaliana GN=ACR12 PE=2 SV=1	ATP-dependent Clp protease proteolytic subunit-related protein 4, chloroplastic OS=Arabidopsis thaliana GN=CLPR4 PE=1 SV=1
LYG010709	LYG012807	0.8	ACT domain-containing protein ACR12 OS=Arabidopsis thaliana GN=ACR12 PE=2 SV=1	Probable UDP-arabinopyranose mutase 5 OS=Arabidopsis thaliana GN=RGP5 PE=1 SV=1
LYG010709	LYG013691	0.84	ACT domain-containing protein ACR12 OS=Arabidopsis thaliana GN=ACR12 PE=2 SV=1	Oxysterol-binding protein-related protein 4B OS=Arabidopsis thaliana GN=ORP4B PE=2 SV=2
LYG010709	LYG014068	0.8	ACT domain-containing protein ACR12 OS=Arabidopsis thaliana GN=ACR12 PE=2 SV=1	--
LYG010709	LYG014966	0.8	ACT domain-containing protein ACR12 OS=Arabidopsis thaliana GN=ACR12 PE=2 SV=1	Plant intracellular Ras-group-related LRR protein 7 OS=Oryza sativa subsp. japonica GN=IRL7 PE=2 SV=1
LYG010709	LYG015497	0.84	ACT domain-containing protein ACR12 OS=Arabidopsis thaliana GN=ACR12 PE=2 SV=1	Probable beta-1,3-galactosyltransferase 2 OS=Arabidopsis thaliana GN=B3GALT2 PE=2 SV=1
LYG010709	LYG015581	0.88	ACT domain-containing protein ACR12 OS=Arabidopsis thaliana GN=ACR12 PE=2 SV=1	Protein LUTEIN DEFICIENT 5, chloroplastic OS=Arabidopsis thaliana GN=CYP97A3 PE=1 SV=1
LYG010709	LYG015816	0.84	ACT domain-containing protein ACR12 OS=Arabidopsis thaliana GN=ACR12 PE=2 SV=1	--
LYG010709	LYG016279	0.85	ACT domain-containing protein ACR12 OS=Arabidopsis thaliana GN=ACR12 PE=2 SV=1	Thiosulfate/3-mercaptopyruvate sulfurtransferase 1, mitochondrial OS=Arabidopsis thaliana GN=STR1 PE=1 SV=1
LYG010709	LYG016318	0.9	ACT domain-containing protein ACR12 OS=Arabidopsis thaliana GN=ACR12 PE=2 SV=1	UPF0051 protein ABCI8, chloroplastic OS=Arabidopsis thaliana GN=ABCI8 PE=2 SV=1
LYG010709	LYG016657	0.88	ACT domain-containing protein ACR12 OS=Arabidopsis thaliana GN=ACR12 PE=2 SV=1	Pentatricopeptide repeat-containing protein At2g45350, chloroplastic OS=Arabidopsis thaliana GN=CRR4 PE=1 SV=2
LYG010709	LYG017678	0.81	ACT domain-containing protein ACR12 OS=Arabidopsis thaliana GN=ACR12 PE=2 SV=1	--
LYG010709	LYG017964	0.84	ACT domain-containing protein ACR12 OS=Arabidopsis thaliana GN=ACR12 PE=2 SV=1	NADH dehydrogenase [ubiquinone] iron-sulfur protein 8-A, mitochondrial OS=Arabidopsis thaliana GN=At1g79010 PE=2 SV=1
LYG010709	LYG018160	0.83	ACT domain-containing protein ACR12 OS=Arabidopsis thaliana GN=ACR12 PE=2 SV=1	--
LYG010709	LYG018428	0.84	ACT domain-containing protein ACR12 OS=Arabidopsis thaliana GN=ACR12 PE=2 SV=1	Fatty-acid-binding protein 1 OS=Arabidopsis thaliana GN=FAP1 PE=1 SV=1
LYG010709	LYG018651	0.81	ACT domain-containing protein ACR12 OS=Arabidopsis thaliana GN=ACR12 PE=2 SV=1	Lycopene beta cyclase, chloroplastic OS=Arabidopsis thaliana GN=LCY1 PE=2 SV=1
LYG010709	LYG019029	0.83	ACT domain-containing protein ACR12 OS=Arabidopsis thaliana GN=ACR12 PE=2 SV=1	Guanine deaminase OS=Bacillus subtilis (strain 168) GN=guaD PE=1 SV=1
LYG010709	LYG019030	0.84	ACT domain-containing protein ACR12 OS=Arabidopsis thaliana GN=ACR12 PE=2 SV=1	Zeta-carotene desaturase, chloroplastic/chromoplastic OS=Arabidopsis thaliana GN=ZDS1 PE=1 SV=3
LYG010709	LYG019198	0.81	ACT domain-containing protein ACR12 OS=Arabidopsis thaliana GN=ACR12 PE=2 SV=1	Zinc-binding alcohol dehydrogenase domain-containing protein 2 OS=Mus musculus GN=Zadh2 PE=1 SV=1
LYG010709	LYG019340	0.81	ACT domain-containing protein ACR12 OS=Arabidopsis thaliana GN=ACR12 PE=2 SV=1	Heterodimeric geranylgeranyl pyrophosphate synthase small subunit, chloroplastic OS=Arabidopsis thaliana GN=GGR PE=1 SV=2
LYG010709	LYG019444	0.81	ACT domain-containing protein ACR12 OS=Arabidopsis thaliana GN=ACR12 PE=2 SV=1	Two-pore potassium channel 3 OS=Arabidopsis thaliana GN=TPK3 PE=2 SV=1
LYG010709	LYG020017	0.81	ACT domain-containing protein ACR12 OS=Arabidopsis thaliana GN=ACR12 PE=2 SV=1	Ras-related protein RABC1 OS=Arabidopsis thaliana GN=RABC1 PE=1 SV=1
LYG010709	LYG020028	0.8	ACT domain-containing protein ACR12 OS=Arabidopsis thaliana GN=ACR12 PE=2 SV=1	Endoglucanase 21 OS=Arabidopsis thaliana GN=KOR3 PE=2 SV=1
LYG010709	LYG020486	0.81	ACT domain-containing protein ACR12 OS=Arabidopsis thaliana GN=ACR12 PE=2 SV=1	UDP-Glycosyltransferase superfamily protein
LYG010709	LYG020822	0.81	ACT domain-containing protein ACR12 OS=Arabidopsis thaliana GN=ACR12 PE=2 SV=1	--
LYG010709	LYG020897	0.89	ACT domain-containing protein ACR12 OS=Arabidopsis thaliana GN=ACR12 PE=2 SV=1	Acyltransferase-like protein At3g26840, chloroplastic OS=Arabidopsis thaliana GN=At3g26840 PE=2 SV=1
LYG010709	LYG021546	0.83	ACT domain-containing protein ACR12 OS=Arabidopsis thaliana GN=ACR12 PE=2 SV=1	Glucuronokinase 1 OS=Arabidopsis thaliana GN=GLCAK1 PE=1 SV=1
LYG010709	LYG021959	0.82	ACT domain-containing protein ACR12 OS=Arabidopsis thaliana GN=ACR12 PE=2 SV=1	Probable lipoate-protein ligase A OS=Mycoplasma genitalium (strain ATCC 33530 / G-37 / NCTC 10195) GN=lplA PE=3 SV=1
LYG010709	LYG022283	0.83	ACT domain-containing protein ACR12 OS=Arabidopsis thaliana GN=ACR12 PE=2 SV=1	Pentatricopeptide repeat-containing protein At5g42310, mitochondrial OS=Arabidopsis thaliana GN=At5g42310 PE=2 SV=1
LYG010709	LYG023085	0.86	ACT domain-containing protein ACR12 OS=Arabidopsis thaliana GN=ACR12 PE=2 SV=1	Transcription and mRNA export factor SUS1 OS=Arabidopsis thaliana GN=SUS1 PE=3 SV=1
LYG010709	LYG023202	0.81	ACT domain-containing protein ACR12 OS=Arabidopsis thaliana GN=ACR12 PE=2 SV=1	Uncharacterized aarF domain-containing protein kinase At1g79600, chloroplastic OS=Arabidopsis thaliana GN=At1g79600 PE=2 SV=1
LYG010709	LYG023666	0.89	ACT domain-containing protein ACR12 OS=Arabidopsis thaliana GN=ACR12 PE=2 SV=1	Protein SPA, chloroplastic OS=Solanum lycopersicum GN=SPA PE=2 SV=1
LYG010709	LYG023669	0.84	ACT domain-containing protein ACR12 OS=Arabidopsis thaliana GN=ACR12 PE=2 SV=1	Peptide methionine sulfoxide reductase OS=Brassica napus GN=PMSR PE=2 SV=1
LYG010709	LYG023687	0.82	ACT domain-containing protein ACR12 OS=Arabidopsis thaliana GN=ACR12 PE=2 SV=1	Probable UMP-CMP kinase 2 OS=Arabidopsis thaliana GN=UMK2 PE=2 SV=1
LYG010709	LYG024605	0.85	ACT domain-containing protein ACR12 OS=Arabidopsis thaliana GN=ACR12 PE=2 SV=1	Indole-3-glycerol phosphate synthase, chloroplastic OS=Arabidopsis thaliana GN=At2g04400 PE=2 SV=2
LYG010709	LYG024624	0.81	ACT domain-containing protein ACR12 OS=Arabidopsis thaliana GN=ACR12 PE=2 SV=1	GDSL esterase/lipase At5g62930 OS=Arabidopsis thaliana GN=At5g62930 PE=2 SV=3
LYG010709	LYG024971	0.85	ACT domain-containing protein ACR12 OS=Arabidopsis thaliana GN=ACR12 PE=2 SV=1	Protein FATTY ACID EXPORT 1, chloroplastic OS=Arabidopsis thaliana GN=FAX1 PE=2 SV=1
LYG010709	LYG025063	0.82	ACT domain-containing protein ACR12 OS=Arabidopsis thaliana GN=ACR12 PE=2 SV=1	CASP-like protein 2C1 OS=Arabidopsis lyrata subsp. lyrata GN=ARALYDRAFT_657503 PE=3 SV=1
LYG010709	LYG025423	0.85	ACT domain-containing protein ACR12 OS=Arabidopsis thaliana GN=ACR12 PE=2 SV=1	Chaperonin 60 subunit beta 2, chloroplastic OS=Arabidopsis thaliana GN=CPN60B2 PE=1 SV=1
LYG010709	LYG025653	0.8	ACT domain-containing protein ACR12 OS=Arabidopsis thaliana GN=ACR12 PE=2 SV=1	Thylakoid lumenal 15.0 kDa protein 2, chloroplastic OS=Arabidopsis thaliana GN=At5g52970 PE=1 SV=2
LYG010709	LYG025916	0.82	ACT domain-containing protein ACR12 OS=Arabidopsis thaliana GN=ACR12 PE=2 SV=1	Acyl-protein thioesterase 2 OS=Homo sapiens GN=LYPLA2 PE=1 SV=1
LYG010709	LYG026432	0.84	ACT domain-containing protein ACR12 OS=Arabidopsis thaliana GN=ACR12 PE=2 SV=1	14-3-3-like protein GF14 kappa OS=Arabidopsis thaliana GN=GRF8 PE=1 SV=2
LYG010709	LYG026587	0.83	ACT domain-containing protein ACR12 OS=Arabidopsis thaliana GN=ACR12 PE=2 SV=1	ATP-dependent Clp protease proteolytic subunit-related protein 2, chloroplastic OS=Arabidopsis thaliana GN=CLPR2 PE=1 SV=1
LYG010709	LYG026783	0.83	ACT domain-containing protein ACR12 OS=Arabidopsis thaliana GN=ACR12 PE=2 SV=1	Peroxisomal acyl-coenzyme A oxidase 1 OS=Arabidopsis thaliana GN=ACX1 PE=1 SV=1
LYG010709	LYG026932	0.87	ACT domain-containing protein ACR12 OS=Arabidopsis thaliana GN=ACR12 PE=2 SV=1	Lysophospholipid acyltransferase LPEAT1 OS=Arabidopsis thaliana GN=LPEAT1 PE=1 SV=1
LYG010709	LYG027235	0.85	ACT domain-containing protein ACR12 OS=Arabidopsis thaliana GN=ACR12 PE=2 SV=1	Accelerated cell death 11 OS=Arabidopsis thaliana GN=ACD11 PE=1 SV=1
LYG010709	LYG027267	0.82	ACT domain-containing protein ACR12 OS=Arabidopsis thaliana GN=ACR12 PE=2 SV=1	3-ketoacyl-CoA thiolase 2, peroxisomal OS=Arabidopsis thaliana GN=PED1 PE=1 SV=2
LYG010709	LYG027839	0.82	ACT domain-containing protein ACR12 OS=Arabidopsis thaliana GN=ACR12 PE=2 SV=1	Cyclin-C1-1 OS=Arabidopsis thaliana GN=CYCC1-1 PE=2 SV=2
LYG010709	LYG028209	0.83	ACT domain-containing protein ACR12 OS=Arabidopsis thaliana GN=ACR12 PE=2 SV=1	--
LYG010709	LYG028840	0.87	ACT domain-containing protein ACR12 OS=Arabidopsis thaliana GN=ACR12 PE=2 SV=1	--
LYG010709	LYG029412	0.83	ACT domain-containing protein ACR12 OS=Arabidopsis thaliana GN=ACR12 PE=2 SV=1	Protein kinase superfamily protein
LYG010709	LYG029592	0.82	ACT domain-containing protein ACR12 OS=Arabidopsis thaliana GN=ACR12 PE=2 SV=1	Patellin-3 OS=Arabidopsis thaliana GN=PATL3 PE=1 SV=2
LYG010709	LYG029673	0.82	ACT domain-containing protein ACR12 OS=Arabidopsis thaliana GN=ACR12 PE=2 SV=1	Methionine aminotransferase OS=Escherichia coli (strain K12) GN=ybdL PE=1 SV=1
LYG010709	LYG030693	0.84	ACT domain-containing protein ACR12 OS=Arabidopsis thaliana GN=ACR12 PE=2 SV=1	UDP-galactose transporter 2 OS=Arabidopsis thaliana GN=UDP-GALT2 PE=2 SV=1
LYG010709	LYG030794	0.81	ACT domain-containing protein ACR12 OS=Arabidopsis thaliana GN=ACR12 PE=2 SV=1	Ras-related protein RABA5d OS=Arabidopsis thaliana GN=RABA5D PE=1 SV=1
LYG010709	LYG031318	0.85	ACT domain-containing protein ACR12 OS=Arabidopsis thaliana GN=ACR12 PE=2 SV=1	Isocitrate dehydrogenase [NAD] catalytic subunit 5, mitochondrial OS=Arabidopsis thaliana GN=IDH5 PE=2 SV=1
LYG010709	LYG031523	0.8	ACT domain-containing protein ACR12 OS=Arabidopsis thaliana GN=ACR12 PE=2 SV=1	Zinc finger protein CONSTANS-LIKE 5 OS=Arabidopsis thaliana GN=COL5 PE=2 SV=2
LYG010709	LYG031885	0.85	ACT domain-containing protein ACR12 OS=Arabidopsis thaliana GN=ACR12 PE=2 SV=1	12-oxophytodienoate reductase 3 OS=Arabidopsis thaliana GN=OPR3 PE=1 SV=2
LYG010709	LYG032309	0.85	ACT domain-containing protein ACR12 OS=Arabidopsis thaliana GN=ACR12 PE=2 SV=1	--
LYG010709	LYG032410	0.83	ACT domain-containing protein ACR12 OS=Arabidopsis thaliana GN=ACR12 PE=2 SV=1	SEC12-like protein 2 OS=Arabidopsis thaliana GN=STL2P PE=1 SV=4
LYG010709	LYG032443	0.83	ACT domain-containing protein ACR12 OS=Arabidopsis thaliana GN=ACR12 PE=2 SV=1	Fruit protein pKIWI502 OS=Actinidia deliciosa GN=pKIWI502 PE=2 SV=1
LYG010709	LYG032577	0.83	ACT domain-containing protein ACR12 OS=Arabidopsis thaliana GN=ACR12 PE=2 SV=1	Probable 6-phosphogluconolactonase 1 OS=Arabidopsis thaliana GN=At1g13700 PE=2 SV=1
LYG010709	LYG032685	0.81	ACT domain-containing protein ACR12 OS=Arabidopsis thaliana GN=ACR12 PE=2 SV=1	UPF0392 protein At1g27200 OS=Arabidopsis thaliana GN=At1g27200 PE=2 SV=2
LYG010709	LYG034203	0.82	ACT domain-containing protein ACR12 OS=Arabidopsis thaliana GN=ACR12 PE=2 SV=1	--
LYG010709	LYG034750	0.81	ACT domain-containing protein ACR12 OS=Arabidopsis thaliana GN=ACR12 PE=2 SV=1	Peroxisomal acyl-coenzyme A oxidase 1 OS=Arabidopsis thaliana GN=ACX1 PE=1 SV=1
LYG010709	LYG034777	0.81	ACT domain-containing protein ACR12 OS=Arabidopsis thaliana GN=ACR12 PE=2 SV=1	Transaldolase OS=Histophilus somni (strain 2336) GN=tal PE=3 SV=1
LYG010709	LYG035000	0.82	ACT domain-containing protein ACR12 OS=Arabidopsis thaliana GN=ACR12 PE=2 SV=1	4-diphosphocytidyl-2-C-methyl-D-erythritol kinase, chloroplastic OS=Arabidopsis thaliana GN=ISPE PE=2 SV=1
LYG010709	LYG035047	0.86	ACT domain-containing protein ACR12 OS=Arabidopsis thaliana GN=ACR12 PE=2 SV=1	--
LYG010709	LYG035160	0.8	ACT domain-containing protein ACR12 OS=Arabidopsis thaliana GN=ACR12 PE=2 SV=1	Probable polygalacturonase OS=Vitis vinifera GN=GSVIVT00026920001 PE=1 SV=1
LYG010709	LYG035253	0.87	ACT domain-containing protein ACR12 OS=Arabidopsis thaliana GN=ACR12 PE=2 SV=1	Internal alternative NAD(P)H-ubiquinone oxidoreductase A1, mitochondrial OS=Arabidopsis thaliana GN=NDA1 PE=2 SV=1
LYG010709	LYG035944	0.84	ACT domain-containing protein ACR12 OS=Arabidopsis thaliana GN=ACR12 PE=2 SV=1	--
LYG010709	LYG035989	0.81	ACT domain-containing protein ACR12 OS=Arabidopsis thaliana GN=ACR12 PE=2 SV=1	Bifunctional monothiol glutaredoxin-S16, chloroplastic OS=Arabidopsis thaliana GN=GRXS16 PE=1 SV=2
LYG010709	LYG036287	0.88	ACT domain-containing protein ACR12 OS=Arabidopsis thaliana GN=ACR12 PE=2 SV=1	V-type proton ATPase subunit D OS=Arabidopsis thaliana GN=VHA-D PE=1 SV=2
LYG010709	LYG036378	0.81	ACT domain-containing protein ACR12 OS=Arabidopsis thaliana GN=ACR12 PE=2 SV=1	--
LYG010709	LYG037644	0.87	ACT domain-containing protein ACR12 OS=Arabidopsis thaliana GN=ACR12 PE=2 SV=1	Glucose-6-phosphate isomerase 1, chloroplastic OS=Arabidopsis thaliana GN=PGI1 PE=1 SV=1
LYG010709	LYG037757	0.82	ACT domain-containing protein ACR12 OS=Arabidopsis thaliana GN=ACR12 PE=2 SV=1	Cyclase-associated protein 1 OS=Arabidopsis thaliana GN=CAP1 PE=2 SV=1
LYG010709	LYG037761	0.81	ACT domain-containing protein ACR12 OS=Arabidopsis thaliana GN=ACR12 PE=2 SV=1	ATP-dependent Clp protease proteolytic subunit 6, chloroplastic OS=Arabidopsis thaliana GN=CLPP6 PE=1 SV=1
LYG010709	LYG038337	0.82	ACT domain-containing protein ACR12 OS=Arabidopsis thaliana GN=ACR12 PE=2 SV=1	Putative axial regulator YABBY 2 OS=Arabidopsis thaliana GN=YAB2 PE=2 SV=1
LYG010709	LYG038511	0.82	ACT domain-containing protein ACR12 OS=Arabidopsis thaliana GN=ACR12 PE=2 SV=1	--
LYG010709	LYG038645	0.8	ACT domain-containing protein ACR12 OS=Arabidopsis thaliana GN=ACR12 PE=2 SV=1	15-cis-zeta-carotene isomerase, chloroplastic OS=Arabidopsis thaliana GN=Z-ISO PE=1 SV=1
LYG010709	LYG039655	0.81	ACT domain-containing protein ACR12 OS=Arabidopsis thaliana GN=ACR12 PE=2 SV=1	Autophagy-related protein 8f OS=Arabidopsis thaliana GN=ATG8F PE=2 SV=1
LYG010709	LYG039884	0.83	ACT domain-containing protein ACR12 OS=Arabidopsis thaliana GN=ACR12 PE=2 SV=1	NADH dehydrogenase [ubiquinone] flavoprotein 1, mitochondrial OS=Arabidopsis thaliana GN=At5g08530 PE=2 SV=1
LYG010766	LYG011518	0.81	Mannose-1-phosphate guanylyltransferase 1 OS=Arabidopsis thaliana GN=CYT1 PE=1 SV=1	Probable NAD(P)H dehydrogenase (quinone) FQR1-like 1 OS=Arabidopsis thaliana GN=At4g27270 PE=2 SV=1
LYG010766	LYG011782	0.81	Mannose-1-phosphate guanylyltransferase 1 OS=Arabidopsis thaliana GN=CYT1 PE=1 SV=1	Pentatricopeptide repeat-containing protein At4g16390, chloroplastic OS=Arabidopsis thaliana GN=P67 PE=1 SV=3
LYG010766	LYG012221	0.86	Mannose-1-phosphate guanylyltransferase 1 OS=Arabidopsis thaliana GN=CYT1 PE=1 SV=1	Porphobilinogen deaminase, chloroplastic OS=Arabidopsis thaliana GN=HEMC PE=1 SV=1
LYG010766	LYG012414	0.8	Mannose-1-phosphate guanylyltransferase 1 OS=Arabidopsis thaliana GN=CYT1 PE=1 SV=1	Heterogeneous nuclear ribonucleoprotein 1 OS=Arabidopsis thaliana GN=RNP1 PE=1 SV=1
LYG010766	LYG012807	0.86	Mannose-1-phosphate guanylyltransferase 1 OS=Arabidopsis thaliana GN=CYT1 PE=1 SV=1	Probable UDP-arabinopyranose mutase 5 OS=Arabidopsis thaliana GN=RGP5 PE=1 SV=1
LYG010766	LYG013691	0.89	Mannose-1-phosphate guanylyltransferase 1 OS=Arabidopsis thaliana GN=CYT1 PE=1 SV=1	Oxysterol-binding protein-related protein 4B OS=Arabidopsis thaliana GN=ORP4B PE=2 SV=2
LYG010766	LYG014068	0.86	Mannose-1-phosphate guanylyltransferase 1 OS=Arabidopsis thaliana GN=CYT1 PE=1 SV=1	--
LYG010766	LYG015581	0.84	Mannose-1-phosphate guanylyltransferase 1 OS=Arabidopsis thaliana GN=CYT1 PE=1 SV=1	Protein LUTEIN DEFICIENT 5, chloroplastic OS=Arabidopsis thaliana GN=CYP97A3 PE=1 SV=1
LYG010766	LYG015816	0.81	Mannose-1-phosphate guanylyltransferase 1 OS=Arabidopsis thaliana GN=CYT1 PE=1 SV=1	--
LYG010766	LYG015875	0.88	Mannose-1-phosphate guanylyltransferase 1 OS=Arabidopsis thaliana GN=CYT1 PE=1 SV=1	3-oxoacyl-[acyl-carrier-protein] synthase III, chloroplastic OS=Arabidopsis thaliana GN=At1g62640 PE=2 SV=2
LYG010766	LYG016279	0.82	Mannose-1-phosphate guanylyltransferase 1 OS=Arabidopsis thaliana GN=CYT1 PE=1 SV=1	Thiosulfate/3-mercaptopyruvate sulfurtransferase 1, mitochondrial OS=Arabidopsis thaliana GN=STR1 PE=1 SV=1
LYG010766	LYG016746	0.84	Mannose-1-phosphate guanylyltransferase 1 OS=Arabidopsis thaliana GN=CYT1 PE=1 SV=1	Germin-like protein subfamily 2 member 4 OS=Arabidopsis thaliana GN=GLP10 PE=2 SV=1
LYG010766	LYG017057	0.86	Mannose-1-phosphate guanylyltransferase 1 OS=Arabidopsis thaliana GN=CYT1 PE=1 SV=1	Ras-related protein RABG3f OS=Arabidopsis thaliana GN=RABG3F PE=2 SV=1
LYG010766	LYG017915	0.85	Mannose-1-phosphate guanylyltransferase 1 OS=Arabidopsis thaliana GN=CYT1 PE=1 SV=1	Protein TIC 21, chloroplastic OS=Arabidopsis thaliana GN=TIC21 PE=1 SV=1
LYG010766	LYG018170	0.82	Mannose-1-phosphate guanylyltransferase 1 OS=Arabidopsis thaliana GN=CYT1 PE=1 SV=1	ADP-ribosylation factor 2 OS=Oryza sativa subsp. japonica GN=ARF PE=2 SV=2
LYG010766	LYG018428	0.81	Mannose-1-phosphate guanylyltransferase 1 OS=Arabidopsis thaliana GN=CYT1 PE=1 SV=1	Fatty-acid-binding protein 1 OS=Arabidopsis thaliana GN=FAP1 PE=1 SV=1
LYG010766	LYG018598	0.85	Mannose-1-phosphate guanylyltransferase 1 OS=Arabidopsis thaliana GN=CYT1 PE=1 SV=1	Non-specific lipid transfer protein GPI-anchored 2 OS=Arabidopsis thaliana GN=LTPG2 PE=2 SV=1
LYG010766	LYG018651	0.91	Mannose-1-phosphate guanylyltransferase 1 OS=Arabidopsis thaliana GN=CYT1 PE=1 SV=1	Lycopene beta cyclase, chloroplastic OS=Arabidopsis thaliana GN=LCY1 PE=2 SV=1
LYG010766	LYG019029	0.88	Mannose-1-phosphate guanylyltransferase 1 OS=Arabidopsis thaliana GN=CYT1 PE=1 SV=1	Guanine deaminase OS=Bacillus subtilis (strain 168) GN=guaD PE=1 SV=1
LYG010766	LYG020029	0.82	Mannose-1-phosphate guanylyltransferase 1 OS=Arabidopsis thaliana GN=CYT1 PE=1 SV=1	Dof zinc finger protein DOF3.5 OS=Arabidopsis thaliana GN=DOF3.5 PE=3 SV=1
LYG010766	LYG020335	0.83	Mannose-1-phosphate guanylyltransferase 1 OS=Arabidopsis thaliana GN=CYT1 PE=1 SV=1	Protein TIC 22, chloroplastic OS=Arabidopsis thaliana GN=TIC22 PE=1 SV=1
LYG010766	LYG021546	0.89	Mannose-1-phosphate guanylyltransferase 1 OS=Arabidopsis thaliana GN=CYT1 PE=1 SV=1	Glucuronokinase 1 OS=Arabidopsis thaliana GN=GLCAK1 PE=1 SV=1
LYG010766	LYG021592	0.82	Mannose-1-phosphate guanylyltransferase 1 OS=Arabidopsis thaliana GN=CYT1 PE=1 SV=1	Peroxidase 31 OS=Arabidopsis thaliana GN=PER31 PE=2 SV=1
LYG010766	LYG021959	0.8	Mannose-1-phosphate guanylyltransferase 1 OS=Arabidopsis thaliana GN=CYT1 PE=1 SV=1	Probable lipoate-protein ligase A OS=Mycoplasma genitalium (strain ATCC 33530 / G-37 / NCTC 10195) GN=lplA PE=3 SV=1
LYG010766	LYG022521	0.86	Mannose-1-phosphate guanylyltransferase 1 OS=Arabidopsis thaliana GN=CYT1 PE=1 SV=1	Phosphoserine aminotransferase 2, chloroplastic OS=Arabidopsis thaliana GN=PSAT2 PE=2 SV=1
LYG010766	LYG022881	0.81	Mannose-1-phosphate guanylyltransferase 1 OS=Arabidopsis thaliana GN=CYT1 PE=1 SV=1	--
LYG010766	LYG023085	0.81	Mannose-1-phosphate guanylyltransferase 1 OS=Arabidopsis thaliana GN=CYT1 PE=1 SV=1	Transcription and mRNA export factor SUS1 OS=Arabidopsis thaliana GN=SUS1 PE=3 SV=1
LYG010766	LYG023666	0.87	Mannose-1-phosphate guanylyltransferase 1 OS=Arabidopsis thaliana GN=CYT1 PE=1 SV=1	Protein SPA, chloroplastic OS=Solanum lycopersicum GN=SPA PE=2 SV=1
LYG010766	LYG024605	0.81	Mannose-1-phosphate guanylyltransferase 1 OS=Arabidopsis thaliana GN=CYT1 PE=1 SV=1	Indole-3-glycerol phosphate synthase, chloroplastic OS=Arabidopsis thaliana GN=At2g04400 PE=2 SV=2
LYG010766	LYG024971	0.84	Mannose-1-phosphate guanylyltransferase 1 OS=Arabidopsis thaliana GN=CYT1 PE=1 SV=1	Protein FATTY ACID EXPORT 1, chloroplastic OS=Arabidopsis thaliana GN=FAX1 PE=2 SV=1
LYG010766	LYG025063	0.81	Mannose-1-phosphate guanylyltransferase 1 OS=Arabidopsis thaliana GN=CYT1 PE=1 SV=1	CASP-like protein 2C1 OS=Arabidopsis lyrata subsp. lyrata GN=ARALYDRAFT_657503 PE=3 SV=1
LYG010766	LYG025423	0.81	Mannose-1-phosphate guanylyltransferase 1 OS=Arabidopsis thaliana GN=CYT1 PE=1 SV=1	Chaperonin 60 subunit beta 2, chloroplastic OS=Arabidopsis thaliana GN=CPN60B2 PE=1 SV=1
LYG010766	LYG025653	0.85	Mannose-1-phosphate guanylyltransferase 1 OS=Arabidopsis thaliana GN=CYT1 PE=1 SV=1	Thylakoid lumenal 15.0 kDa protein 2, chloroplastic OS=Arabidopsis thaliana GN=At5g52970 PE=1 SV=2
LYG010766	LYG026335	0.8	Mannose-1-phosphate guanylyltransferase 1 OS=Arabidopsis thaliana GN=CYT1 PE=1 SV=1	3-ketoacyl-CoA synthase 6 OS=Arabidopsis thaliana GN=CUT1 PE=1 SV=1
LYG010766	LYG026587	0.84	Mannose-1-phosphate guanylyltransferase 1 OS=Arabidopsis thaliana GN=CYT1 PE=1 SV=1	ATP-dependent Clp protease proteolytic subunit-related protein 2, chloroplastic OS=Arabidopsis thaliana GN=CLPR2 PE=1 SV=1
LYG010766	LYG027235	0.82	Mannose-1-phosphate guanylyltransferase 1 OS=Arabidopsis thaliana GN=CYT1 PE=1 SV=1	Accelerated cell death 11 OS=Arabidopsis thaliana GN=ACD11 PE=1 SV=1
LYG010766	LYG029004	0.85	Mannose-1-phosphate guanylyltransferase 1 OS=Arabidopsis thaliana GN=CYT1 PE=1 SV=1	ATP synthase subunit O, mitochondrial OS=Arabidopsis thaliana GN=At5g13450 PE=1 SV=2
LYG010766	LYG029237	0.8	Mannose-1-phosphate guanylyltransferase 1 OS=Arabidopsis thaliana GN=CYT1 PE=1 SV=1	Squalene epoxidase 3 OS=Arabidopsis thaliana GN=SQE3 PE=1 SV=1
LYG010766	LYG029412	0.81	Mannose-1-phosphate guanylyltransferase 1 OS=Arabidopsis thaliana GN=CYT1 PE=1 SV=1	Protein kinase superfamily protein
LYG010766	LYG029592	0.81	Mannose-1-phosphate guanylyltransferase 1 OS=Arabidopsis thaliana GN=CYT1 PE=1 SV=1	Patellin-3 OS=Arabidopsis thaliana GN=PATL3 PE=1 SV=2
LYG010766	LYG029673	0.83	Mannose-1-phosphate guanylyltransferase 1 OS=Arabidopsis thaliana GN=CYT1 PE=1 SV=1	Methionine aminotransferase OS=Escherichia coli (strain K12) GN=ybdL PE=1 SV=1
LYG010766	LYG030653	0.83	Mannose-1-phosphate guanylyltransferase 1 OS=Arabidopsis thaliana GN=CYT1 PE=1 SV=1	Monosaccharide-sensing protein 2 OS=Arabidopsis thaliana GN=MSSP2 PE=1 SV=2
LYG010766	LYG030693	0.91	Mannose-1-phosphate guanylyltransferase 1 OS=Arabidopsis thaliana GN=CYT1 PE=1 SV=1	UDP-galactose transporter 2 OS=Arabidopsis thaliana GN=UDP-GALT2 PE=2 SV=1
LYG010766	LYG030794	0.85	Mannose-1-phosphate guanylyltransferase 1 OS=Arabidopsis thaliana GN=CYT1 PE=1 SV=1	Ras-related protein RABA5d OS=Arabidopsis thaliana GN=RABA5D PE=1 SV=1
LYG010766	LYG031285	0.89	Mannose-1-phosphate guanylyltransferase 1 OS=Arabidopsis thaliana GN=CYT1 PE=1 SV=1	Adenylate kinase 1, chloroplastic OS=Arabidopsis thaliana GN=ADK PE=2 SV=1
LYG010766	LYG031318	0.84	Mannose-1-phosphate guanylyltransferase 1 OS=Arabidopsis thaliana GN=CYT1 PE=1 SV=1	Isocitrate dehydrogenase [NAD] catalytic subunit 5, mitochondrial OS=Arabidopsis thaliana GN=IDH5 PE=2 SV=1
LYG010766	LYG031596	0.81	Mannose-1-phosphate guanylyltransferase 1 OS=Arabidopsis thaliana GN=CYT1 PE=1 SV=1	Xylosyltransferase 2 OS=Bos taurus GN=XYLT2 PE=2 SV=1
LYG010766	LYG031712	0.85	Mannose-1-phosphate guanylyltransferase 1 OS=Arabidopsis thaliana GN=CYT1 PE=1 SV=1	Two-component response regulator ARR9 OS=Arabidopsis thaliana GN=ARR9 PE=1 SV=1
LYG010766	LYG031885	0.8	Mannose-1-phosphate guanylyltransferase 1 OS=Arabidopsis thaliana GN=CYT1 PE=1 SV=1	12-oxophytodienoate reductase 3 OS=Arabidopsis thaliana GN=OPR3 PE=1 SV=2
LYG010766	LYG032410	0.85	Mannose-1-phosphate guanylyltransferase 1 OS=Arabidopsis thaliana GN=CYT1 PE=1 SV=1	SEC12-like protein 2 OS=Arabidopsis thaliana GN=STL2P PE=1 SV=4
LYG010766	LYG032577	0.85	Mannose-1-phosphate guanylyltransferase 1 OS=Arabidopsis thaliana GN=CYT1 PE=1 SV=1	Probable 6-phosphogluconolactonase 1 OS=Arabidopsis thaliana GN=At1g13700 PE=2 SV=1
LYG010766	LYG032685	0.82	Mannose-1-phosphate guanylyltransferase 1 OS=Arabidopsis thaliana GN=CYT1 PE=1 SV=1	UPF0392 protein At1g27200 OS=Arabidopsis thaliana GN=At1g27200 PE=2 SV=2
LYG010766	LYG032802	0.86	Mannose-1-phosphate guanylyltransferase 1 OS=Arabidopsis thaliana GN=CYT1 PE=1 SV=1	3-oxoacyl-[acyl-carrier-protein] reductase 1, chloroplastic OS=Brassica napus GN=gbkr1 PE=1 SV=1
LYG010766	LYG033770	0.81	Mannose-1-phosphate guanylyltransferase 1 OS=Arabidopsis thaliana GN=CYT1 PE=1 SV=1	Root phototropism protein 2 OS=Arabidopsis thaliana GN=RPT2 PE=1 SV=2
LYG010766	LYG033898	0.83	Mannose-1-phosphate guanylyltransferase 1 OS=Arabidopsis thaliana GN=CYT1 PE=1 SV=1	15-cis-zeta-carotene isomerase, chloroplastic OS=Arabidopsis thaliana GN=Z-ISO PE=1 SV=1
LYG010766	LYG034777	0.86	Mannose-1-phosphate guanylyltransferase 1 OS=Arabidopsis thaliana GN=CYT1 PE=1 SV=1	Transaldolase OS=Histophilus somni (strain 2336) GN=tal PE=3 SV=1
LYG010766	LYG035000	0.81	Mannose-1-phosphate guanylyltransferase 1 OS=Arabidopsis thaliana GN=CYT1 PE=1 SV=1	4-diphosphocytidyl-2-C-methyl-D-erythritol kinase, chloroplastic OS=Arabidopsis thaliana GN=ISPE PE=2 SV=1
LYG010766	LYG035047	0.83	Mannose-1-phosphate guanylyltransferase 1 OS=Arabidopsis thaliana GN=CYT1 PE=1 SV=1	--
LYG010766	LYG035160	0.9	Mannose-1-phosphate guanylyltransferase 1 OS=Arabidopsis thaliana GN=CYT1 PE=1 SV=1	Probable polygalacturonase OS=Vitis vinifera GN=GSVIVT00026920001 PE=1 SV=1
LYG010766	LYG035253	0.89	Mannose-1-phosphate guanylyltransferase 1 OS=Arabidopsis thaliana GN=CYT1 PE=1 SV=1	Internal alternative NAD(P)H-ubiquinone oxidoreductase A1, mitochondrial OS=Arabidopsis thaliana GN=NDA1 PE=2 SV=1
LYG010766	LYG035789	0.82	Mannose-1-phosphate guanylyltransferase 1 OS=Arabidopsis thaliana GN=CYT1 PE=1 SV=1	--
LYG010766	LYG035989	0.82	Mannose-1-phosphate guanylyltransferase 1 OS=Arabidopsis thaliana GN=CYT1 PE=1 SV=1	Bifunctional monothiol glutaredoxin-S16, chloroplastic OS=Arabidopsis thaliana GN=GRXS16 PE=1 SV=2
LYG010766	LYG036287	0.83	Mannose-1-phosphate guanylyltransferase 1 OS=Arabidopsis thaliana GN=CYT1 PE=1 SV=1	V-type proton ATPase subunit D OS=Arabidopsis thaliana GN=VHA-D PE=1 SV=2
LYG010766	LYG036556	0.82	Mannose-1-phosphate guanylyltransferase 1 OS=Arabidopsis thaliana GN=CYT1 PE=1 SV=1	Early nodulin-like protein 1 OS=Arabidopsis thaliana GN=At2g25060 PE=1 SV=2
LYG010766	LYG037644	0.83	Mannose-1-phosphate guanylyltransferase 1 OS=Arabidopsis thaliana GN=CYT1 PE=1 SV=1	Glucose-6-phosphate isomerase 1, chloroplastic OS=Arabidopsis thaliana GN=PGI1 PE=1 SV=1
LYG010766	LYG037757	0.84	Mannose-1-phosphate guanylyltransferase 1 OS=Arabidopsis thaliana GN=CYT1 PE=1 SV=1	Cyclase-associated protein 1 OS=Arabidopsis thaliana GN=CAP1 PE=2 SV=1
LYG010766	LYG037761	0.82	Mannose-1-phosphate guanylyltransferase 1 OS=Arabidopsis thaliana GN=CYT1 PE=1 SV=1	ATP-dependent Clp protease proteolytic subunit 6, chloroplastic OS=Arabidopsis thaliana GN=CLPP6 PE=1 SV=1
LYG010766	LYG038342	0.87	Mannose-1-phosphate guanylyltransferase 1 OS=Arabidopsis thaliana GN=CYT1 PE=1 SV=1	--
LYG010766	LYG038645	0.89	Mannose-1-phosphate guanylyltransferase 1 OS=Arabidopsis thaliana GN=CYT1 PE=1 SV=1	15-cis-zeta-carotene isomerase, chloroplastic OS=Arabidopsis thaliana GN=Z-ISO PE=1 SV=1
LYG010766	LYG038924	0.9	Mannose-1-phosphate guanylyltransferase 1 OS=Arabidopsis thaliana GN=CYT1 PE=1 SV=1	Plastidial pyruvate kinase 2 OS=Arabidopsis thaliana GN=PKP2 PE=1 SV=1
LYG010766	LYG039884	0.81	Mannose-1-phosphate guanylyltransferase 1 OS=Arabidopsis thaliana GN=CYT1 PE=1 SV=1	NADH dehydrogenase [ubiquinone] flavoprotein 1, mitochondrial OS=Arabidopsis thaliana GN=At5g08530 PE=2 SV=1
LYG010766	LYG040149	0.84	Mannose-1-phosphate guanylyltransferase 1 OS=Arabidopsis thaliana GN=CYT1 PE=1 SV=1	--
LYG010766	LYG041165	0.81	Mannose-1-phosphate guanylyltransferase 1 OS=Arabidopsis thaliana GN=CYT1 PE=1 SV=1	OTU domain-containing protein 6B OS=Danio rerio GN=otud6b PE=2 SV=1
LYG000158	LYG000443	0.82	Mini zinc finger protein 2 OS=Arabidopsis thaliana GN=MIF2 PE=1 SV=1	--
LYG000158	LYG001453	0.8	Mini zinc finger protein 2 OS=Arabidopsis thaliana GN=MIF2 PE=1 SV=1	--
LYG000158	LYG001639	0.81	Mini zinc finger protein 2 OS=Arabidopsis thaliana GN=MIF2 PE=1 SV=1	V-type proton ATPase subunit C OS=Arabidopsis thaliana GN=VHA-C PE=1 SV=1
LYG000158	LYG002217	0.82	Mini zinc finger protein 2 OS=Arabidopsis thaliana GN=MIF2 PE=1 SV=1	Acyl-[acyl-carrier-protein] desaturase 5, chloroplastic OS=Arabidopsis thaliana GN=S-ACP-DES5 PE=1 SV=1
LYG000158	LYG002252	0.82	Mini zinc finger protein 2 OS=Arabidopsis thaliana GN=MIF2 PE=1 SV=1	ATP synthase subunit gamma, mitochondrial OS=Arabidopsis thaliana GN=ATPC PE=2 SV=1
LYG000158	LYG002390	0.84	Mini zinc finger protein 2 OS=Arabidopsis thaliana GN=MIF2 PE=1 SV=1	Adenine/guanine permease AZG2 OS=Arabidopsis thaliana GN=AZG2 PE=2 SV=1
LYG000158	LYG002486	0.82	Mini zinc finger protein 2 OS=Arabidopsis thaliana GN=MIF2 PE=1 SV=1	E3 ubiquitin-protein ligase XBAT32 OS=Arabidopsis thaliana GN=XBAT32 PE=1 SV=1
LYG000158	LYG002588	0.8	Mini zinc finger protein 2 OS=Arabidopsis thaliana GN=MIF2 PE=1 SV=1	Putative metal tolerance protein C3 OS=Arabidopsis thaliana GN=MTPC3 PE=3 SV=2
LYG000158	LYG011923	0.83	Mini zinc finger protein 2 OS=Arabidopsis thaliana GN=MIF2 PE=1 SV=1	Germin-like protein subfamily 3 member 2 OS=Arabidopsis thaliana GN=At3g10080 PE=2 SV=1
LYG000158	LYG027818	0.87	Mini zinc finger protein 2 OS=Arabidopsis thaliana GN=MIF2 PE=1 SV=1	Serine/threonine-protein kinase OXI1 OS=Arabidopsis thaliana GN=OXI1 PE=1 SV=1
LYG000158	LYG030256	0.81	Mini zinc finger protein 2 OS=Arabidopsis thaliana GN=MIF2 PE=1 SV=1	--
LYG000158	LYG030802	0.82	Mini zinc finger protein 2 OS=Arabidopsis thaliana GN=MIF2 PE=1 SV=1	Kinesin-like protein KIN12B OS=Arabidopsis thaliana GN=KIN12B PE=1 SV=1
LYG000158	LYG036556	0.8	Mini zinc finger protein 2 OS=Arabidopsis thaliana GN=MIF2 PE=1 SV=1	Early nodulin-like protein 1 OS=Arabidopsis thaliana GN=At2g25060 PE=1 SV=2
LYG000182	LYG000767	0.85	UDP-glucose 6-dehydrogenase 2 OS=Arabidopsis thaliana GN=UGD2 PE=1 SV=1	Probable acyl-activating enzyme 5, peroxisomal OS=Arabidopsis thaliana GN=AAE5 PE=2 SV=1
LYG000182	LYG000919	0.8	UDP-glucose 6-dehydrogenase 2 OS=Arabidopsis thaliana GN=UGD2 PE=1 SV=1	Probable ubiquitin-conjugating enzyme E2 18 OS=Arabidopsis thaliana GN=UBC18 PE=2 SV=1
LYG000182	LYG001572	0.86	UDP-glucose 6-dehydrogenase 2 OS=Arabidopsis thaliana GN=UGD2 PE=1 SV=1	--
LYG000182	LYG001772	0.83	UDP-glucose 6-dehydrogenase 2 OS=Arabidopsis thaliana GN=UGD2 PE=1 SV=1	Probable CCR4-associated factor 1 homolog 7 OS=Arabidopsis thaliana GN=CAF1-7 PE=2 SV=2
LYG000182	LYG001919	0.8	UDP-glucose 6-dehydrogenase 2 OS=Arabidopsis thaliana GN=UGD2 PE=1 SV=1	DNA-damage-repair/toleration protein DRT100 OS=Arabidopsis thaliana GN=DRT100 PE=2 SV=2
LYG000182	LYG001976	0.83	UDP-glucose 6-dehydrogenase 2 OS=Arabidopsis thaliana GN=UGD2 PE=1 SV=1	--
LYG000182	LYG002181	0.82	UDP-glucose 6-dehydrogenase 2 OS=Arabidopsis thaliana GN=UGD2 PE=1 SV=1	Probable 2,3-bisphosphoglycerate-independent phosphoglycerate mutase 2 OS=Arabidopsis thaliana GN=At3g08590 PE=1 SV=1
LYG000182	LYG004420	0.84	UDP-glucose 6-dehydrogenase 2 OS=Arabidopsis thaliana GN=UGD2 PE=1 SV=1	Probable fructose-bisphosphate aldolase 3, chloroplastic OS=Arabidopsis thaliana GN=FBA3 PE=1 SV=1
LYG000182	LYG004570	0.83	UDP-glucose 6-dehydrogenase 2 OS=Arabidopsis thaliana GN=UGD2 PE=1 SV=1	Cinnamoyl-CoA reductase 2 OS=Arabidopsis thaliana GN=CCR2 PE=1 SV=1
LYG000182	LYG004823	0.82	UDP-glucose 6-dehydrogenase 2 OS=Arabidopsis thaliana GN=UGD2 PE=1 SV=1	(Z)-3-hexen-1-ol acetyltransferase OS=Arabidopsis thaliana GN=CHAT PE=1 SV=1
LYG000182	LYG006718	0.8	UDP-glucose 6-dehydrogenase 2 OS=Arabidopsis thaliana GN=UGD2 PE=1 SV=1	Transcription repressor OFP4 OS=Arabidopsis thaliana GN=OFP4 PE=1 SV=1
LYG000182	LYG008915	0.85	UDP-glucose 6-dehydrogenase 2 OS=Arabidopsis thaliana GN=UGD2 PE=1 SV=1	RHOMBOID-like protein 1 OS=Arabidopsis thaliana GN=RBL1 PE=2 SV=1
LYG000182	LYG009082	0.83	UDP-glucose 6-dehydrogenase 2 OS=Arabidopsis thaliana GN=UGD2 PE=1 SV=1	Probable mitochondrial-processing peptidase subunit alpha-1 OS=Arabidopsis thaliana GN=At1g51980 PE=2 SV=1
LYG000182	LYG009498	0.82	UDP-glucose 6-dehydrogenase 2 OS=Arabidopsis thaliana GN=UGD2 PE=1 SV=1	--
LYG000182	LYG012613	0.83	UDP-glucose 6-dehydrogenase 2 OS=Arabidopsis thaliana GN=UGD2 PE=1 SV=1	--
LYG000182	LYG012704	0.86	UDP-glucose 6-dehydrogenase 2 OS=Arabidopsis thaliana GN=UGD2 PE=1 SV=1	Cytochrome b-c1 complex subunit 7-2 OS=Arabidopsis thaliana GN=QCR7-2 PE=1 SV=1
LYG000182	LYG012807	0.87	UDP-glucose 6-dehydrogenase 2 OS=Arabidopsis thaliana GN=UGD2 PE=1 SV=1	Probable UDP-arabinopyranose mutase 5 OS=Arabidopsis thaliana GN=RGP5 PE=1 SV=1
LYG000182	LYG013188	0.85	UDP-glucose 6-dehydrogenase 2 OS=Arabidopsis thaliana GN=UGD2 PE=1 SV=1	Ubiquitin-conjugating enzyme E2 10 OS=Arabidopsis thaliana GN=UBC10 PE=1 SV=1
LYG000182	LYG013575	0.81	UDP-glucose 6-dehydrogenase 2 OS=Arabidopsis thaliana GN=UGD2 PE=1 SV=1	Calmodulin-4 OS=Mus musculus GN=Calm4 PE=2 SV=2
LYG000182	LYG014798	0.86	UDP-glucose 6-dehydrogenase 2 OS=Arabidopsis thaliana GN=UGD2 PE=1 SV=1	Geranylgeranyl pyrophosphate synthase, chloroplastic/chromoplastic OS=Sinapis alba GN=GGPS1 PE=1 SV=1
LYG000182	LYG017057	0.82	UDP-glucose 6-dehydrogenase 2 OS=Arabidopsis thaliana GN=UGD2 PE=1 SV=1	Ras-related protein RABG3f OS=Arabidopsis thaliana GN=RABG3F PE=2 SV=1
LYG000182	LYG018344	0.83	UDP-glucose 6-dehydrogenase 2 OS=Arabidopsis thaliana GN=UGD2 PE=1 SV=1	UDP-glucuronic acid decarboxylase 4 OS=Arabidopsis thaliana GN=UXS4 PE=2 SV=1
LYG000182	LYG018598	0.81	UDP-glucose 6-dehydrogenase 2 OS=Arabidopsis thaliana GN=UGD2 PE=1 SV=1	Non-specific lipid transfer protein GPI-anchored 2 OS=Arabidopsis thaliana GN=LTPG2 PE=2 SV=1
LYG000182	LYG018651	0.81	UDP-glucose 6-dehydrogenase 2 OS=Arabidopsis thaliana GN=UGD2 PE=1 SV=1	Lycopene beta cyclase, chloroplastic OS=Arabidopsis thaliana GN=LCY1 PE=2 SV=1
LYG000182	LYG019340	0.84	UDP-glucose 6-dehydrogenase 2 OS=Arabidopsis thaliana GN=UGD2 PE=1 SV=1	Heterodimeric geranylgeranyl pyrophosphate synthase small subunit, chloroplastic OS=Arabidopsis thaliana GN=GGR PE=1 SV=2
LYG000182	LYG020564	0.81	UDP-glucose 6-dehydrogenase 2 OS=Arabidopsis thaliana GN=UGD2 PE=1 SV=1	Transcription factor IND OS=Arabidopsis thaliana GN=IND PE=1 SV=3
LYG000182	LYG022610	0.85	UDP-glucose 6-dehydrogenase 2 OS=Arabidopsis thaliana GN=UGD2 PE=1 SV=1	Flavonoid 3'-monooxygenase OS=Arabidopsis thaliana GN=CYP75B1 PE=1 SV=1
LYG000182	LYG024063	0.83	UDP-glucose 6-dehydrogenase 2 OS=Arabidopsis thaliana GN=UGD2 PE=1 SV=1	GDSL esterase/lipase At3g26430 OS=Arabidopsis thaliana GN=At3g26430 PE=2 SV=1
LYG000182	LYG024982	0.82	UDP-glucose 6-dehydrogenase 2 OS=Arabidopsis thaliana GN=UGD2 PE=1 SV=1	Lycopene beta cyclase, chloroplastic OS=Arabidopsis thaliana GN=LCY1 PE=2 SV=1
LYG000182	LYG025828	0.82	UDP-glucose 6-dehydrogenase 2 OS=Arabidopsis thaliana GN=UGD2 PE=1 SV=1	--
LYG000182	LYG026347	0.86	UDP-glucose 6-dehydrogenase 2 OS=Arabidopsis thaliana GN=UGD2 PE=1 SV=1	Geranylgeranyl pyrophosphate synthase, chloroplastic/chromoplastic OS=Sinapis alba GN=GGPS1 PE=1 SV=1
LYG000182	LYG026432	0.81	UDP-glucose 6-dehydrogenase 2 OS=Arabidopsis thaliana GN=UGD2 PE=1 SV=1	14-3-3-like protein GF14 kappa OS=Arabidopsis thaliana GN=GRF8 PE=1 SV=2
LYG000182	LYG027932	0.84	UDP-glucose 6-dehydrogenase 2 OS=Arabidopsis thaliana GN=UGD2 PE=1 SV=1	DNA-damage-repair/toleration protein DRT100 OS=Arabidopsis thaliana GN=DRT100 PE=2 SV=2
LYG000182	LYG028129	0.8	UDP-glucose 6-dehydrogenase 2 OS=Arabidopsis thaliana GN=UGD2 PE=1 SV=1	Ras-related protein RABG3f OS=Arabidopsis thaliana GN=RABG3F PE=2 SV=1
LYG000182	LYG029090	0.8	UDP-glucose 6-dehydrogenase 2 OS=Arabidopsis thaliana GN=UGD2 PE=1 SV=1	--
LYG000182	LYG029295	0.81	UDP-glucose 6-dehydrogenase 2 OS=Arabidopsis thaliana GN=UGD2 PE=1 SV=1	Probable carboxylesterase 7 OS=Arabidopsis thaliana GN=CXE7 PE=2 SV=1
LYG000182	LYG030025	0.83	UDP-glucose 6-dehydrogenase 2 OS=Arabidopsis thaliana GN=UGD2 PE=1 SV=1	Protein RER1A OS=Arabidopsis thaliana GN=RER1A PE=1 SV=1
LYG000182	LYG030532	0.82	UDP-glucose 6-dehydrogenase 2 OS=Arabidopsis thaliana GN=UGD2 PE=1 SV=1	2,3-bisphosphoglycerate-dependent phosphoglycerate mutase OS=Bartonella tribocorum (strain CIP 105476 / IBS 506) GN=gpmA PE=3 SV=1
LYG000182	LYG030563	0.81	UDP-glucose 6-dehydrogenase 2 OS=Arabidopsis thaliana GN=UGD2 PE=1 SV=1	Squalene epoxidase 1 OS=Arabidopsis thaliana GN=SQE1 PE=1 SV=1
LYG000182	LYG031002	0.81	UDP-glucose 6-dehydrogenase 2 OS=Arabidopsis thaliana GN=UGD2 PE=1 SV=1	Stem-specific protein TSJT1 OS=Nicotiana tabacum GN=TSJT1 PE=2 SV=1
LYG000182	LYG031885	0.81	UDP-glucose 6-dehydrogenase 2 OS=Arabidopsis thaliana GN=UGD2 PE=1 SV=1	12-oxophytodienoate reductase 3 OS=Arabidopsis thaliana GN=OPR3 PE=1 SV=2
LYG000182	LYG032444	0.82	UDP-glucose 6-dehydrogenase 2 OS=Arabidopsis thaliana GN=UGD2 PE=1 SV=1	ATP synthase subunit beta-3, mitochondrial OS=Arabidopsis thaliana GN=At5g08680 PE=2 SV=1
LYG000182	LYG032577	0.8	UDP-glucose 6-dehydrogenase 2 OS=Arabidopsis thaliana GN=UGD2 PE=1 SV=1	Probable 6-phosphogluconolactonase 1 OS=Arabidopsis thaliana GN=At1g13700 PE=2 SV=1
LYG000182	LYG034056	0.82	UDP-glucose 6-dehydrogenase 2 OS=Arabidopsis thaliana GN=UGD2 PE=1 SV=1	Hypoxia-responsive family protein
LYG000182	LYG034065	0.86	UDP-glucose 6-dehydrogenase 2 OS=Arabidopsis thaliana GN=UGD2 PE=1 SV=1	Aquaporin TIP2-1 OS=Arabidopsis thaliana GN=TIP2-1 PE=1 SV=2
LYG000182	LYG035410	0.82	UDP-glucose 6-dehydrogenase 2 OS=Arabidopsis thaliana GN=UGD2 PE=1 SV=1	Serine/threonine-protein kinase OXI1 OS=Arabidopsis thaliana GN=OXI1 PE=1 SV=1
LYG000182	LYG035975	0.8	UDP-glucose 6-dehydrogenase 2 OS=Arabidopsis thaliana GN=UGD2 PE=1 SV=1	PRA1 family protein B4 OS=Arabidopsis thaliana GN=PRA1B4 PE=1 SV=1
LYG000182	LYG037818	0.8	UDP-glucose 6-dehydrogenase 2 OS=Arabidopsis thaliana GN=UGD2 PE=1 SV=1	Elicitor-responsive protein 1 OS=Oryza sativa subsp. japonica GN=ERG1 PE=2 SV=1
LYG000182	LYG038017	0.82	UDP-glucose 6-dehydrogenase 2 OS=Arabidopsis thaliana GN=UGD2 PE=1 SV=1	Probable carboxylesterase 17 OS=Arabidopsis thaliana GN=CXE17 PE=2 SV=1
LYG000182	LYG039625	0.83	UDP-glucose 6-dehydrogenase 2 OS=Arabidopsis thaliana GN=UGD2 PE=1 SV=1	Uncharacterized protein At1g32220, chloroplastic OS=Arabidopsis thaliana GN=At1g32220 PE=2 SV=1
LYG010943	LYG012414	0.8	Mitochondrial metalloendopeptidase OMA1 OS=Saccharomyces cerevisiae (strain ATCC 204508 / S288c) GN=OMA1 PE=1 SV=2	Heterogeneous nuclear ribonucleoprotein 1 OS=Arabidopsis thaliana GN=RNP1 PE=1 SV=1
LYG010943	LYG012573	0.84	Mitochondrial metalloendopeptidase OMA1 OS=Saccharomyces cerevisiae (strain ATCC 204508 / S288c) GN=OMA1 PE=1 SV=2	ATP-dependent Clp protease proteolytic subunit-related protein 4, chloroplastic OS=Arabidopsis thaliana GN=CLPR4 PE=1 SV=1
LYG010943	LYG012807	0.82	Mitochondrial metalloendopeptidase OMA1 OS=Saccharomyces cerevisiae (strain ATCC 204508 / S288c) GN=OMA1 PE=1 SV=2	Probable UDP-arabinopyranose mutase 5 OS=Arabidopsis thaliana GN=RGP5 PE=1 SV=1
LYG010943	LYG013403	0.83	Mitochondrial metalloendopeptidase OMA1 OS=Saccharomyces cerevisiae (strain ATCC 204508 / S288c) GN=OMA1 PE=1 SV=2	UDP-glycosyltransferase 74D1 OS=Arabidopsis thaliana GN=UGT74D1 PE=1 SV=1
LYG010943	LYG013691	0.84	Mitochondrial metalloendopeptidase OMA1 OS=Saccharomyces cerevisiae (strain ATCC 204508 / S288c) GN=OMA1 PE=1 SV=2	Oxysterol-binding protein-related protein 4B OS=Arabidopsis thaliana GN=ORP4B PE=2 SV=2
LYG010943	LYG014068	0.81	Mitochondrial metalloendopeptidase OMA1 OS=Saccharomyces cerevisiae (strain ATCC 204508 / S288c) GN=OMA1 PE=1 SV=2	--
LYG010943	LYG018170	0.82	Mitochondrial metalloendopeptidase OMA1 OS=Saccharomyces cerevisiae (strain ATCC 204508 / S288c) GN=OMA1 PE=1 SV=2	ADP-ribosylation factor 2 OS=Oryza sativa subsp. japonica GN=ARF PE=2 SV=2
LYG010943	LYG018598	0.82	Mitochondrial metalloendopeptidase OMA1 OS=Saccharomyces cerevisiae (strain ATCC 204508 / S288c) GN=OMA1 PE=1 SV=2	Non-specific lipid transfer protein GPI-anchored 2 OS=Arabidopsis thaliana GN=LTPG2 PE=2 SV=1
LYG010943	LYG018651	0.83	Mitochondrial metalloendopeptidase OMA1 OS=Saccharomyces cerevisiae (strain ATCC 204508 / S288c) GN=OMA1 PE=1 SV=2	Lycopene beta cyclase, chloroplastic OS=Arabidopsis thaliana GN=LCY1 PE=2 SV=1
LYG010943	LYG019029	0.83	Mitochondrial metalloendopeptidase OMA1 OS=Saccharomyces cerevisiae (strain ATCC 204508 / S288c) GN=OMA1 PE=1 SV=2	Guanine deaminase OS=Bacillus subtilis (strain 168) GN=guaD PE=1 SV=1
LYG010943	LYG019340	0.87	Mitochondrial metalloendopeptidase OMA1 OS=Saccharomyces cerevisiae (strain ATCC 204508 / S288c) GN=OMA1 PE=1 SV=2	Heterodimeric geranylgeranyl pyrophosphate synthase small subunit, chloroplastic OS=Arabidopsis thaliana GN=GGR PE=1 SV=2
LYG010943	LYG020017	0.84	Mitochondrial metalloendopeptidase OMA1 OS=Saccharomyces cerevisiae (strain ATCC 204508 / S288c) GN=OMA1 PE=1 SV=2	Ras-related protein RABC1 OS=Arabidopsis thaliana GN=RABC1 PE=1 SV=1
LYG010943	LYG020029	0.82	Mitochondrial metalloendopeptidase OMA1 OS=Saccharomyces cerevisiae (strain ATCC 204508 / S288c) GN=OMA1 PE=1 SV=2	Dof zinc finger protein DOF3.5 OS=Arabidopsis thaliana GN=DOF3.5 PE=3 SV=1
LYG010943	LYG020231	0.82	Mitochondrial metalloendopeptidase OMA1 OS=Saccharomyces cerevisiae (strain ATCC 204508 / S288c) GN=OMA1 PE=1 SV=2	BEL1-like homeodomain protein 11 OS=Arabidopsis thaliana GN=BLH11 PE=2 SV=1
LYG010943	LYG020335	0.8	Mitochondrial metalloendopeptidase OMA1 OS=Saccharomyces cerevisiae (strain ATCC 204508 / S288c) GN=OMA1 PE=1 SV=2	Protein TIC 22, chloroplastic OS=Arabidopsis thaliana GN=TIC22 PE=1 SV=1
LYG010943	LYG022283	0.86	Mitochondrial metalloendopeptidase OMA1 OS=Saccharomyces cerevisiae (strain ATCC 204508 / S288c) GN=OMA1 PE=1 SV=2	Pentatricopeptide repeat-containing protein At5g42310, mitochondrial OS=Arabidopsis thaliana GN=At5g42310 PE=2 SV=1
LYG010943	LYG023666	0.83	Mitochondrial metalloendopeptidase OMA1 OS=Saccharomyces cerevisiae (strain ATCC 204508 / S288c) GN=OMA1 PE=1 SV=2	Protein SPA, chloroplastic OS=Solanum lycopersicum GN=SPA PE=2 SV=1
LYG010943	LYG024982	0.85	Mitochondrial metalloendopeptidase OMA1 OS=Saccharomyces cerevisiae (strain ATCC 204508 / S288c) GN=OMA1 PE=1 SV=2	Lycopene beta cyclase, chloroplastic OS=Arabidopsis thaliana GN=LCY1 PE=2 SV=1
LYG010943	LYG025858	0.85	Mitochondrial metalloendopeptidase OMA1 OS=Saccharomyces cerevisiae (strain ATCC 204508 / S288c) GN=OMA1 PE=1 SV=2	Probable strigolactone esterase D14 OS=Oryza sativa subsp. japonica GN=D14 PE=1 SV=1
LYG010943	LYG026153	0.81	Mitochondrial metalloendopeptidase OMA1 OS=Saccharomyces cerevisiae (strain ATCC 204508 / S288c) GN=OMA1 PE=1 SV=2	Ubiquitin-conjugating enzyme E2 5 OS=Arabidopsis thaliana GN=UBC5 PE=2 SV=2
LYG010943	LYG026335	0.82	Mitochondrial metalloendopeptidase OMA1 OS=Saccharomyces cerevisiae (strain ATCC 204508 / S288c) GN=OMA1 PE=1 SV=2	3-ketoacyl-CoA synthase 6 OS=Arabidopsis thaliana GN=CUT1 PE=1 SV=1
LYG010943	LYG026347	0.85	Mitochondrial metalloendopeptidase OMA1 OS=Saccharomyces cerevisiae (strain ATCC 204508 / S288c) GN=OMA1 PE=1 SV=2	Geranylgeranyl pyrophosphate synthase, chloroplastic/chromoplastic OS=Sinapis alba GN=GGPS1 PE=1 SV=1
LYG010943	LYG026587	0.8	Mitochondrial metalloendopeptidase OMA1 OS=Saccharomyces cerevisiae (strain ATCC 204508 / S288c) GN=OMA1 PE=1 SV=2	ATP-dependent Clp protease proteolytic subunit-related protein 2, chloroplastic OS=Arabidopsis thaliana GN=CLPR2 PE=1 SV=1
LYG010943	LYG026783	0.83	Mitochondrial metalloendopeptidase OMA1 OS=Saccharomyces cerevisiae (strain ATCC 204508 / S288c) GN=OMA1 PE=1 SV=2	Peroxisomal acyl-coenzyme A oxidase 1 OS=Arabidopsis thaliana GN=ACX1 PE=1 SV=1
LYG010943	LYG027932	0.83	Mitochondrial metalloendopeptidase OMA1 OS=Saccharomyces cerevisiae (strain ATCC 204508 / S288c) GN=OMA1 PE=1 SV=2	DNA-damage-repair/toleration protein DRT100 OS=Arabidopsis thaliana GN=DRT100 PE=2 SV=2
LYG010943	LYG029295	0.85	Mitochondrial metalloendopeptidase OMA1 OS=Saccharomyces cerevisiae (strain ATCC 204508 / S288c) GN=OMA1 PE=1 SV=2	Probable carboxylesterase 7 OS=Arabidopsis thaliana GN=CXE7 PE=2 SV=1
LYG010943	LYG029592	0.85	Mitochondrial metalloendopeptidase OMA1 OS=Saccharomyces cerevisiae (strain ATCC 204508 / S288c) GN=OMA1 PE=1 SV=2	Patellin-3 OS=Arabidopsis thaliana GN=PATL3 PE=1 SV=2
LYG010943	LYG029673	0.82	Mitochondrial metalloendopeptidase OMA1 OS=Saccharomyces cerevisiae (strain ATCC 204508 / S288c) GN=OMA1 PE=1 SV=2	Methionine aminotransferase OS=Escherichia coli (strain K12) GN=ybdL PE=1 SV=1
LYG010943	LYG030693	0.81	Mitochondrial metalloendopeptidase OMA1 OS=Saccharomyces cerevisiae (strain ATCC 204508 / S288c) GN=OMA1 PE=1 SV=2	UDP-galactose transporter 2 OS=Arabidopsis thaliana GN=UDP-GALT2 PE=2 SV=1
LYG010943	LYG032410	0.8	Mitochondrial metalloendopeptidase OMA1 OS=Saccharomyces cerevisiae (strain ATCC 204508 / S288c) GN=OMA1 PE=1 SV=2	SEC12-like protein 2 OS=Arabidopsis thaliana GN=STL2P PE=1 SV=4
LYG010943	LYG032577	0.83	Mitochondrial metalloendopeptidase OMA1 OS=Saccharomyces cerevisiae (strain ATCC 204508 / S288c) GN=OMA1 PE=1 SV=2	Probable 6-phosphogluconolactonase 1 OS=Arabidopsis thaliana GN=At1g13700 PE=2 SV=1
LYG010943	LYG033750	0.8	Mitochondrial metalloendopeptidase OMA1 OS=Saccharomyces cerevisiae (strain ATCC 204508 / S288c) GN=OMA1 PE=1 SV=2	MLO-like protein 1 OS=Arabidopsis thaliana GN=MLO1 PE=1 SV=1
LYG010943	LYG033898	0.8	Mitochondrial metalloendopeptidase OMA1 OS=Saccharomyces cerevisiae (strain ATCC 204508 / S288c) GN=OMA1 PE=1 SV=2	15-cis-zeta-carotene isomerase, chloroplastic OS=Arabidopsis thaliana GN=Z-ISO PE=1 SV=1
LYG010943	LYG034750	0.84	Mitochondrial metalloendopeptidase OMA1 OS=Saccharomyces cerevisiae (strain ATCC 204508 / S288c) GN=OMA1 PE=1 SV=2	Peroxisomal acyl-coenzyme A oxidase 1 OS=Arabidopsis thaliana GN=ACX1 PE=1 SV=1
LYG010943	LYG035000	0.89	Mitochondrial metalloendopeptidase OMA1 OS=Saccharomyces cerevisiae (strain ATCC 204508 / S288c) GN=OMA1 PE=1 SV=2	4-diphosphocytidyl-2-C-methyl-D-erythritol kinase, chloroplastic OS=Arabidopsis thaliana GN=ISPE PE=2 SV=1
LYG010943	LYG035253	0.82	Mitochondrial metalloendopeptidase OMA1 OS=Saccharomyces cerevisiae (strain ATCC 204508 / S288c) GN=OMA1 PE=1 SV=2	Internal alternative NAD(P)H-ubiquinone oxidoreductase A1, mitochondrial OS=Arabidopsis thaliana GN=NDA1 PE=2 SV=1
LYG010943	LYG035944	0.8	Mitochondrial metalloendopeptidase OMA1 OS=Saccharomyces cerevisiae (strain ATCC 204508 / S288c) GN=OMA1 PE=1 SV=2	--
LYG010943	LYG035989	0.85	Mitochondrial metalloendopeptidase OMA1 OS=Saccharomyces cerevisiae (strain ATCC 204508 / S288c) GN=OMA1 PE=1 SV=2	Bifunctional monothiol glutaredoxin-S16, chloroplastic OS=Arabidopsis thaliana GN=GRXS16 PE=1 SV=2
LYG010943	LYG036320	0.8	Mitochondrial metalloendopeptidase OMA1 OS=Saccharomyces cerevisiae (strain ATCC 204508 / S288c) GN=OMA1 PE=1 SV=2	Transmembrane 9 superfamily member 12 OS=Arabidopsis thaliana GN=TMN12 PE=2 SV=1
LYG010943	LYG037664	0.81	Mitochondrial metalloendopeptidase OMA1 OS=Saccharomyces cerevisiae (strain ATCC 204508 / S288c) GN=OMA1 PE=1 SV=2	SEC1 family transport protein SLY1 OS=Arabidopsis thaliana GN=SLY1 PE=1 SV=1
LYG010943	LYG037761	0.83	Mitochondrial metalloendopeptidase OMA1 OS=Saccharomyces cerevisiae (strain ATCC 204508 / S288c) GN=OMA1 PE=1 SV=2	ATP-dependent Clp protease proteolytic subunit 6, chloroplastic OS=Arabidopsis thaliana GN=CLPP6 PE=1 SV=1
LYG010943	LYG038342	0.83	Mitochondrial metalloendopeptidase OMA1 OS=Saccharomyces cerevisiae (strain ATCC 204508 / S288c) GN=OMA1 PE=1 SV=2	--
LYG010943	LYG039625	0.82	Mitochondrial metalloendopeptidase OMA1 OS=Saccharomyces cerevisiae (strain ATCC 204508 / S288c) GN=OMA1 PE=1 SV=2	Uncharacterized protein At1g32220, chloroplastic OS=Arabidopsis thaliana GN=At1g32220 PE=2 SV=1
LYG010943	LYG039884	0.81	Mitochondrial metalloendopeptidase OMA1 OS=Saccharomyces cerevisiae (strain ATCC 204508 / S288c) GN=OMA1 PE=1 SV=2	NADH dehydrogenase [ubiquinone] flavoprotein 1, mitochondrial OS=Arabidopsis thaliana GN=At5g08530 PE=2 SV=1
LYG010943	LYG040026	0.82	Mitochondrial metalloendopeptidase OMA1 OS=Saccharomyces cerevisiae (strain ATCC 204508 / S288c) GN=OMA1 PE=1 SV=2	Biotin synthase OS=Arabidopsis thaliana GN=BIO2 PE=2 SV=1
LYG010943	LYG040796	0.83	Mitochondrial metalloendopeptidase OMA1 OS=Saccharomyces cerevisiae (strain ATCC 204508 / S288c) GN=OMA1 PE=1 SV=2	Pectin acetylesterase 8 OS=Arabidopsis thaliana GN=PAE8 PE=2 SV=1
LYG011278	LYG011518	0.86	Transaldolase OS=Thiobacillus denitrificans (strain ATCC 25259) GN=tal PE=3 SV=1	Probable NAD(P)H dehydrogenase (quinone) FQR1-like 1 OS=Arabidopsis thaliana GN=At4g27270 PE=2 SV=1
LYG011278	LYG012414	0.81	Transaldolase OS=Thiobacillus denitrificans (strain ATCC 25259) GN=tal PE=3 SV=1	Heterogeneous nuclear ribonucleoprotein 1 OS=Arabidopsis thaliana GN=RNP1 PE=1 SV=1
LYG011278	LYG012704	0.84	Transaldolase OS=Thiobacillus denitrificans (strain ATCC 25259) GN=tal PE=3 SV=1	Cytochrome b-c1 complex subunit 7-2 OS=Arabidopsis thaliana GN=QCR7-2 PE=1 SV=1
LYG011278	LYG012807	0.85	Transaldolase OS=Thiobacillus denitrificans (strain ATCC 25259) GN=tal PE=3 SV=1	Probable UDP-arabinopyranose mutase 5 OS=Arabidopsis thaliana GN=RGP5 PE=1 SV=1
LYG011278	LYG017964	0.81	Transaldolase OS=Thiobacillus denitrificans (strain ATCC 25259) GN=tal PE=3 SV=1	NADH dehydrogenase [ubiquinone] iron-sulfur protein 8-A, mitochondrial OS=Arabidopsis thaliana GN=At1g79010 PE=2 SV=1
LYG011278	LYG018024	0.86	Transaldolase OS=Thiobacillus denitrificans (strain ATCC 25259) GN=tal PE=3 SV=1	Synaptotagmin-1 OS=Arabidopsis thaliana GN=SYT1 PE=1 SV=2
LYG011278	LYG018170	0.81	Transaldolase OS=Thiobacillus denitrificans (strain ATCC 25259) GN=tal PE=3 SV=1	ADP-ribosylation factor 2 OS=Oryza sativa subsp. japonica GN=ARF PE=2 SV=2
LYG011278	LYG018428	0.82	Transaldolase OS=Thiobacillus denitrificans (strain ATCC 25259) GN=tal PE=3 SV=1	Fatty-acid-binding protein 1 OS=Arabidopsis thaliana GN=FAP1 PE=1 SV=1
LYG011278	LYG020017	0.82	Transaldolase OS=Thiobacillus denitrificans (strain ATCC 25259) GN=tal PE=3 SV=1	Ras-related protein RABC1 OS=Arabidopsis thaliana GN=RABC1 PE=1 SV=1
LYG011278	LYG023306	0.8	Transaldolase OS=Thiobacillus denitrificans (strain ATCC 25259) GN=tal PE=3 SV=1	Ferredoxin-3, chloroplastic OS=Arabidopsis thaliana GN=FD3 PE=1 SV=1
LYG011278	LYG023669	0.82	Transaldolase OS=Thiobacillus denitrificans (strain ATCC 25259) GN=tal PE=3 SV=1	Peptide methionine sulfoxide reductase OS=Brassica napus GN=PMSR PE=2 SV=1
LYG011278	LYG023682	0.83	Transaldolase OS=Thiobacillus denitrificans (strain ATCC 25259) GN=tal PE=3 SV=1	Quinone oxidoreductase 1 OS=Escherichia coli (strain K12) GN=qorA PE=1 SV=1
LYG011278	LYG024624	0.83	Transaldolase OS=Thiobacillus denitrificans (strain ATCC 25259) GN=tal PE=3 SV=1	GDSL esterase/lipase At5g62930 OS=Arabidopsis thaliana GN=At5g62930 PE=2 SV=3
LYG011278	LYG024677	0.83	Transaldolase OS=Thiobacillus denitrificans (strain ATCC 25259) GN=tal PE=3 SV=1	Eukaryotic translation initiation factor 5A OS=Senecio vernalis GN=EIFSV1 PE=2 SV=1
LYG011278	LYG025916	0.83	Transaldolase OS=Thiobacillus denitrificans (strain ATCC 25259) GN=tal PE=3 SV=1	Acyl-protein thioesterase 2 OS=Homo sapiens GN=LYPLA2 PE=1 SV=1
LYG011278	LYG026432	0.82	Transaldolase OS=Thiobacillus denitrificans (strain ATCC 25259) GN=tal PE=3 SV=1	14-3-3-like protein GF14 kappa OS=Arabidopsis thaliana GN=GRF8 PE=1 SV=2
LYG011278	LYG026932	0.81	Transaldolase OS=Thiobacillus denitrificans (strain ATCC 25259) GN=tal PE=3 SV=1	Lysophospholipid acyltransferase LPEAT1 OS=Arabidopsis thaliana GN=LPEAT1 PE=1 SV=1
LYG011278	LYG028840	0.81	Transaldolase OS=Thiobacillus denitrificans (strain ATCC 25259) GN=tal PE=3 SV=1	--
LYG011278	LYG029197	0.8	Transaldolase OS=Thiobacillus denitrificans (strain ATCC 25259) GN=tal PE=3 SV=1	Ubiquinol oxidase 2, mitochondrial OS=Arabidopsis thaliana GN=AOX2 PE=1 SV=2
LYG011278	LYG031002	0.83	Transaldolase OS=Thiobacillus denitrificans (strain ATCC 25259) GN=tal PE=3 SV=1	Stem-specific protein TSJT1 OS=Nicotiana tabacum GN=TSJT1 PE=2 SV=1
LYG011278	LYG031318	0.81	Transaldolase OS=Thiobacillus denitrificans (strain ATCC 25259) GN=tal PE=3 SV=1	Isocitrate dehydrogenase [NAD] catalytic subunit 5, mitochondrial OS=Arabidopsis thaliana GN=IDH5 PE=2 SV=1
LYG011278	LYG031885	0.8	Transaldolase OS=Thiobacillus denitrificans (strain ATCC 25259) GN=tal PE=3 SV=1	12-oxophytodienoate reductase 3 OS=Arabidopsis thaliana GN=OPR3 PE=1 SV=2
LYG011278	LYG032444	0.82	Transaldolase OS=Thiobacillus denitrificans (strain ATCC 25259) GN=tal PE=3 SV=1	ATP synthase subunit beta-3, mitochondrial OS=Arabidopsis thaliana GN=At5g08680 PE=2 SV=1
LYG011278	LYG032691	0.81	Transaldolase OS=Thiobacillus denitrificans (strain ATCC 25259) GN=tal PE=3 SV=1	Pyruvate dehydrogenase E1 component subunit alpha-1, mitochondrial OS=Arabidopsis thaliana GN=E1 ALPHA PE=2 SV=2
LYG011278	LYG034056	0.8	Transaldolase OS=Thiobacillus denitrificans (strain ATCC 25259) GN=tal PE=3 SV=1	Hypoxia-responsive family protein
LYG011278	LYG034203	0.88	Transaldolase OS=Thiobacillus denitrificans (strain ATCC 25259) GN=tal PE=3 SV=1	--
LYG011278	LYG034777	0.83	Transaldolase OS=Thiobacillus denitrificans (strain ATCC 25259) GN=tal PE=3 SV=1	Transaldolase OS=Histophilus somni (strain 2336) GN=tal PE=3 SV=1
LYG011278	LYG035047	0.86	Transaldolase OS=Thiobacillus denitrificans (strain ATCC 25259) GN=tal PE=3 SV=1	--
LYG011278	LYG035253	0.83	Transaldolase OS=Thiobacillus denitrificans (strain ATCC 25259) GN=tal PE=3 SV=1	Internal alternative NAD(P)H-ubiquinone oxidoreductase A1, mitochondrial OS=Arabidopsis thaliana GN=NDA1 PE=2 SV=1
LYG011278	LYG035259	0.82	Transaldolase OS=Thiobacillus denitrificans (strain ATCC 25259) GN=tal PE=3 SV=1	ER lumen protein-retaining receptor B OS=Arabidopsis thaliana GN=ERD2B PE=1 SV=1
LYG011278	LYG037644	0.83	Transaldolase OS=Thiobacillus denitrificans (strain ATCC 25259) GN=tal PE=3 SV=1	Glucose-6-phosphate isomerase 1, chloroplastic OS=Arabidopsis thaliana GN=PGI1 PE=1 SV=1
LYG011278	LYG037664	0.84	Transaldolase OS=Thiobacillus denitrificans (strain ATCC 25259) GN=tal PE=3 SV=1	SEC1 family transport protein SLY1 OS=Arabidopsis thaliana GN=SLY1 PE=1 SV=1
LYG011278	LYG037757	0.83	Transaldolase OS=Thiobacillus denitrificans (strain ATCC 25259) GN=tal PE=3 SV=1	Cyclase-associated protein 1 OS=Arabidopsis thaliana GN=CAP1 PE=2 SV=1
LYG011278	LYG037818	0.83	Transaldolase OS=Thiobacillus denitrificans (strain ATCC 25259) GN=tal PE=3 SV=1	Elicitor-responsive protein 1 OS=Oryza sativa subsp. japonica GN=ERG1 PE=2 SV=1
LYG011278	LYG039884	0.81	Transaldolase OS=Thiobacillus denitrificans (strain ATCC 25259) GN=tal PE=3 SV=1	NADH dehydrogenase [ubiquinone] flavoprotein 1, mitochondrial OS=Arabidopsis thaliana GN=At5g08530 PE=2 SV=1
LYG011278	LYG040023	0.83	Transaldolase OS=Thiobacillus denitrificans (strain ATCC 25259) GN=tal PE=3 SV=1	Syntaxin-61 OS=Arabidopsis thaliana GN=SYP61 PE=1 SV=1
LYG011467	LYG012414	0.85	Trifunctional UDP-glucose 4,6-dehydratase/UDP-4-keto-6-deoxy-D-glucose 3,5-epimerase/UDP-4-keto-L-rhamnose-reductase RHM1 OS=Arabidopsis thaliana GN=RHM1 PE=1 SV=1	Heterogeneous nuclear ribonucleoprotein 1 OS=Arabidopsis thaliana GN=RNP1 PE=1 SV=1
LYG011467	LYG012557	0.81	Trifunctional UDP-glucose 4,6-dehydratase/UDP-4-keto-6-deoxy-D-glucose 3,5-epimerase/UDP-4-keto-L-rhamnose-reductase RHM1 OS=Arabidopsis thaliana GN=RHM1 PE=1 SV=1	Ras-related protein RABD2c OS=Arabidopsis thaliana GN=RABD2C PE=2 SV=1
LYG011467	LYG012573	0.8	Trifunctional UDP-glucose 4,6-dehydratase/UDP-4-keto-6-deoxy-D-glucose 3,5-epimerase/UDP-4-keto-L-rhamnose-reductase RHM1 OS=Arabidopsis thaliana GN=RHM1 PE=1 SV=1	ATP-dependent Clp protease proteolytic subunit-related protein 4, chloroplastic OS=Arabidopsis thaliana GN=CLPR4 PE=1 SV=1
LYG011467	LYG012807	0.86	Trifunctional UDP-glucose 4,6-dehydratase/UDP-4-keto-6-deoxy-D-glucose 3,5-epimerase/UDP-4-keto-L-rhamnose-reductase RHM1 OS=Arabidopsis thaliana GN=RHM1 PE=1 SV=1	Probable UDP-arabinopyranose mutase 5 OS=Arabidopsis thaliana GN=RGP5 PE=1 SV=1
LYG011467	LYG013691	0.84	Trifunctional UDP-glucose 4,6-dehydratase/UDP-4-keto-6-deoxy-D-glucose 3,5-epimerase/UDP-4-keto-L-rhamnose-reductase RHM1 OS=Arabidopsis thaliana GN=RHM1 PE=1 SV=1	Oxysterol-binding protein-related protein 4B OS=Arabidopsis thaliana GN=ORP4B PE=2 SV=2
LYG011467	LYG014006	0.83	Trifunctional UDP-glucose 4,6-dehydratase/UDP-4-keto-6-deoxy-D-glucose 3,5-epimerase/UDP-4-keto-L-rhamnose-reductase RHM1 OS=Arabidopsis thaliana GN=RHM1 PE=1 SV=1	Protein REVEILLE 8 OS=Arabidopsis thaliana GN=RVE8 PE=2 SV=1
LYG011467	LYG015497	0.83	Trifunctional UDP-glucose 4,6-dehydratase/UDP-4-keto-6-deoxy-D-glucose 3,5-epimerase/UDP-4-keto-L-rhamnose-reductase RHM1 OS=Arabidopsis thaliana GN=RHM1 PE=1 SV=1	Probable beta-1,3-galactosyltransferase 2 OS=Arabidopsis thaliana GN=B3GALT2 PE=2 SV=1
LYG011467	LYG016318	0.8	Trifunctional UDP-glucose 4,6-dehydratase/UDP-4-keto-6-deoxy-D-glucose 3,5-epimerase/UDP-4-keto-L-rhamnose-reductase RHM1 OS=Arabidopsis thaliana GN=RHM1 PE=1 SV=1	UPF0051 protein ABCI8, chloroplastic OS=Arabidopsis thaliana GN=ABCI8 PE=2 SV=1
LYG011467	LYG016892	0.83	Trifunctional UDP-glucose 4,6-dehydratase/UDP-4-keto-6-deoxy-D-glucose 3,5-epimerase/UDP-4-keto-L-rhamnose-reductase RHM1 OS=Arabidopsis thaliana GN=RHM1 PE=1 SV=1	Bifunctional riboflavin biosynthesis protein RIBA 1, chloroplastic OS=Arabidopsis thaliana GN=RIBA1 PE=1 SV=2
LYG011467	LYG017057	0.8	Trifunctional UDP-glucose 4,6-dehydratase/UDP-4-keto-6-deoxy-D-glucose 3,5-epimerase/UDP-4-keto-L-rhamnose-reductase RHM1 OS=Arabidopsis thaliana GN=RHM1 PE=1 SV=1	Ras-related protein RABG3f OS=Arabidopsis thaliana GN=RABG3F PE=2 SV=1
LYG011467	LYG018170	0.81	Trifunctional UDP-glucose 4,6-dehydratase/UDP-4-keto-6-deoxy-D-glucose 3,5-epimerase/UDP-4-keto-L-rhamnose-reductase RHM1 OS=Arabidopsis thaliana GN=RHM1 PE=1 SV=1	ADP-ribosylation factor 2 OS=Oryza sativa subsp. japonica GN=ARF PE=2 SV=2
LYG011467	LYG018345	0.82	Trifunctional UDP-glucose 4,6-dehydratase/UDP-4-keto-6-deoxy-D-glucose 3,5-epimerase/UDP-4-keto-L-rhamnose-reductase RHM1 OS=Arabidopsis thaliana GN=RHM1 PE=1 SV=1	Peter Pan-like protein OS=Arabidopsis thaliana GN=PPAN PE=1 SV=1
LYG011467	LYG018428	0.8	Trifunctional UDP-glucose 4,6-dehydratase/UDP-4-keto-6-deoxy-D-glucose 3,5-epimerase/UDP-4-keto-L-rhamnose-reductase RHM1 OS=Arabidopsis thaliana GN=RHM1 PE=1 SV=1	Fatty-acid-binding protein 1 OS=Arabidopsis thaliana GN=FAP1 PE=1 SV=1
LYG011467	LYG018651	0.82	Trifunctional UDP-glucose 4,6-dehydratase/UDP-4-keto-6-deoxy-D-glucose 3,5-epimerase/UDP-4-keto-L-rhamnose-reductase RHM1 OS=Arabidopsis thaliana GN=RHM1 PE=1 SV=1	Lycopene beta cyclase, chloroplastic OS=Arabidopsis thaliana GN=LCY1 PE=2 SV=1
LYG011467	LYG019029	0.86	Trifunctional UDP-glucose 4,6-dehydratase/UDP-4-keto-6-deoxy-D-glucose 3,5-epimerase/UDP-4-keto-L-rhamnose-reductase RHM1 OS=Arabidopsis thaliana GN=RHM1 PE=1 SV=1	Guanine deaminase OS=Bacillus subtilis (strain 168) GN=guaD PE=1 SV=1
LYG011467	LYG019030	0.82	Trifunctional UDP-glucose 4,6-dehydratase/UDP-4-keto-6-deoxy-D-glucose 3,5-epimerase/UDP-4-keto-L-rhamnose-reductase RHM1 OS=Arabidopsis thaliana GN=RHM1 PE=1 SV=1	Zeta-carotene desaturase, chloroplastic/chromoplastic OS=Arabidopsis thaliana GN=ZDS1 PE=1 SV=3
LYG011467	LYG019340	0.82	Trifunctional UDP-glucose 4,6-dehydratase/UDP-4-keto-6-deoxy-D-glucose 3,5-epimerase/UDP-4-keto-L-rhamnose-reductase RHM1 OS=Arabidopsis thaliana GN=RHM1 PE=1 SV=1	Heterodimeric geranylgeranyl pyrophosphate synthase small subunit, chloroplastic OS=Arabidopsis thaliana GN=GGR PE=1 SV=2
LYG011467	LYG020017	0.87	Trifunctional UDP-glucose 4,6-dehydratase/UDP-4-keto-6-deoxy-D-glucose 3,5-epimerase/UDP-4-keto-L-rhamnose-reductase RHM1 OS=Arabidopsis thaliana GN=RHM1 PE=1 SV=1	Ras-related protein RABC1 OS=Arabidopsis thaliana GN=RABC1 PE=1 SV=1
LYG011467	LYG020028	0.84	Trifunctional UDP-glucose 4,6-dehydratase/UDP-4-keto-6-deoxy-D-glucose 3,5-epimerase/UDP-4-keto-L-rhamnose-reductase RHM1 OS=Arabidopsis thaliana GN=RHM1 PE=1 SV=1	Endoglucanase 21 OS=Arabidopsis thaliana GN=KOR3 PE=2 SV=1
LYG011467	LYG020897	0.83	Trifunctional UDP-glucose 4,6-dehydratase/UDP-4-keto-6-deoxy-D-glucose 3,5-epimerase/UDP-4-keto-L-rhamnose-reductase RHM1 OS=Arabidopsis thaliana GN=RHM1 PE=1 SV=1	Acyltransferase-like protein At3g26840, chloroplastic OS=Arabidopsis thaliana GN=At3g26840 PE=2 SV=1
LYG011467	LYG021491	0.82	Trifunctional UDP-glucose 4,6-dehydratase/UDP-4-keto-6-deoxy-D-glucose 3,5-epimerase/UDP-4-keto-L-rhamnose-reductase RHM1 OS=Arabidopsis thaliana GN=RHM1 PE=1 SV=1	Pto-interacting protein 1 OS=Solanum lycopersicum GN=PTI1 PE=1 SV=2
LYG011467	LYG021546	0.83	Trifunctional UDP-glucose 4,6-dehydratase/UDP-4-keto-6-deoxy-D-glucose 3,5-epimerase/UDP-4-keto-L-rhamnose-reductase RHM1 OS=Arabidopsis thaliana GN=RHM1 PE=1 SV=1	Glucuronokinase 1 OS=Arabidopsis thaliana GN=GLCAK1 PE=1 SV=1
LYG011467	LYG023085	0.8	Trifunctional UDP-glucose 4,6-dehydratase/UDP-4-keto-6-deoxy-D-glucose 3,5-epimerase/UDP-4-keto-L-rhamnose-reductase RHM1 OS=Arabidopsis thaliana GN=RHM1 PE=1 SV=1	Transcription and mRNA export factor SUS1 OS=Arabidopsis thaliana GN=SUS1 PE=3 SV=1
LYG011467	LYG023611	0.82	Trifunctional UDP-glucose 4,6-dehydratase/UDP-4-keto-6-deoxy-D-glucose 3,5-epimerase/UDP-4-keto-L-rhamnose-reductase RHM1 OS=Arabidopsis thaliana GN=RHM1 PE=1 SV=1	--
LYG011467	LYG023666	0.84	Trifunctional UDP-glucose 4,6-dehydratase/UDP-4-keto-6-deoxy-D-glucose 3,5-epimerase/UDP-4-keto-L-rhamnose-reductase RHM1 OS=Arabidopsis thaliana GN=RHM1 PE=1 SV=1	Protein SPA, chloroplastic OS=Solanum lycopersicum GN=SPA PE=2 SV=1
LYG011467	LYG024624	0.8	Trifunctional UDP-glucose 4,6-dehydratase/UDP-4-keto-6-deoxy-D-glucose 3,5-epimerase/UDP-4-keto-L-rhamnose-reductase RHM1 OS=Arabidopsis thaliana GN=RHM1 PE=1 SV=1	GDSL esterase/lipase At5g62930 OS=Arabidopsis thaliana GN=At5g62930 PE=2 SV=3
LYG011467	LYG024971	0.81	Trifunctional UDP-glucose 4,6-dehydratase/UDP-4-keto-6-deoxy-D-glucose 3,5-epimerase/UDP-4-keto-L-rhamnose-reductase RHM1 OS=Arabidopsis thaliana GN=RHM1 PE=1 SV=1	Protein FATTY ACID EXPORT 1, chloroplastic OS=Arabidopsis thaliana GN=FAX1 PE=2 SV=1
LYG011467	LYG026432	0.8	Trifunctional UDP-glucose 4,6-dehydratase/UDP-4-keto-6-deoxy-D-glucose 3,5-epimerase/UDP-4-keto-L-rhamnose-reductase RHM1 OS=Arabidopsis thaliana GN=RHM1 PE=1 SV=1	14-3-3-like protein GF14 kappa OS=Arabidopsis thaliana GN=GRF8 PE=1 SV=2
LYG011467	LYG026783	0.83	Trifunctional UDP-glucose 4,6-dehydratase/UDP-4-keto-6-deoxy-D-glucose 3,5-epimerase/UDP-4-keto-L-rhamnose-reductase RHM1 OS=Arabidopsis thaliana GN=RHM1 PE=1 SV=1	Peroxisomal acyl-coenzyme A oxidase 1 OS=Arabidopsis thaliana GN=ACX1 PE=1 SV=1
LYG011467	LYG027235	0.84	Trifunctional UDP-glucose 4,6-dehydratase/UDP-4-keto-6-deoxy-D-glucose 3,5-epimerase/UDP-4-keto-L-rhamnose-reductase RHM1 OS=Arabidopsis thaliana GN=RHM1 PE=1 SV=1	Accelerated cell death 11 OS=Arabidopsis thaliana GN=ACD11 PE=1 SV=1
LYG011467	LYG027839	0.85	Trifunctional UDP-glucose 4,6-dehydratase/UDP-4-keto-6-deoxy-D-glucose 3,5-epimerase/UDP-4-keto-L-rhamnose-reductase RHM1 OS=Arabidopsis thaliana GN=RHM1 PE=1 SV=1	Cyclin-C1-1 OS=Arabidopsis thaliana GN=CYCC1-1 PE=2 SV=2
LYG011467	LYG029295	0.8	Trifunctional UDP-glucose 4,6-dehydratase/UDP-4-keto-6-deoxy-D-glucose 3,5-epimerase/UDP-4-keto-L-rhamnose-reductase RHM1 OS=Arabidopsis thaliana GN=RHM1 PE=1 SV=1	Probable carboxylesterase 7 OS=Arabidopsis thaliana GN=CXE7 PE=2 SV=1
LYG011467	LYG029412	0.82	Trifunctional UDP-glucose 4,6-dehydratase/UDP-4-keto-6-deoxy-D-glucose 3,5-epimerase/UDP-4-keto-L-rhamnose-reductase RHM1 OS=Arabidopsis thaliana GN=RHM1 PE=1 SV=1	Protein kinase superfamily protein
LYG011467	LYG029592	0.84	Trifunctional UDP-glucose 4,6-dehydratase/UDP-4-keto-6-deoxy-D-glucose 3,5-epimerase/UDP-4-keto-L-rhamnose-reductase RHM1 OS=Arabidopsis thaliana GN=RHM1 PE=1 SV=1	Patellin-3 OS=Arabidopsis thaliana GN=PATL3 PE=1 SV=2
LYG011467	LYG029673	0.81	Trifunctional UDP-glucose 4,6-dehydratase/UDP-4-keto-6-deoxy-D-glucose 3,5-epimerase/UDP-4-keto-L-rhamnose-reductase RHM1 OS=Arabidopsis thaliana GN=RHM1 PE=1 SV=1	Methionine aminotransferase OS=Escherichia coli (strain K12) GN=ybdL PE=1 SV=1
LYG011467	LYG030693	0.83	Trifunctional UDP-glucose 4,6-dehydratase/UDP-4-keto-6-deoxy-D-glucose 3,5-epimerase/UDP-4-keto-L-rhamnose-reductase RHM1 OS=Arabidopsis thaliana GN=RHM1 PE=1 SV=1	UDP-galactose transporter 2 OS=Arabidopsis thaliana GN=UDP-GALT2 PE=2 SV=1
LYG011467	LYG030794	0.85	Trifunctional UDP-glucose 4,6-dehydratase/UDP-4-keto-6-deoxy-D-glucose 3,5-epimerase/UDP-4-keto-L-rhamnose-reductase RHM1 OS=Arabidopsis thaliana GN=RHM1 PE=1 SV=1	Ras-related protein RABA5d OS=Arabidopsis thaliana GN=RABA5D PE=1 SV=1
LYG011467	LYG031285	0.8	Trifunctional UDP-glucose 4,6-dehydratase/UDP-4-keto-6-deoxy-D-glucose 3,5-epimerase/UDP-4-keto-L-rhamnose-reductase RHM1 OS=Arabidopsis thaliana GN=RHM1 PE=1 SV=1	Adenylate kinase 1, chloroplastic OS=Arabidopsis thaliana GN=ADK PE=2 SV=1
LYG011467	LYG031885	0.82	Trifunctional UDP-glucose 4,6-dehydratase/UDP-4-keto-6-deoxy-D-glucose 3,5-epimerase/UDP-4-keto-L-rhamnose-reductase RHM1 OS=Arabidopsis thaliana GN=RHM1 PE=1 SV=1	12-oxophytodienoate reductase 3 OS=Arabidopsis thaliana GN=OPR3 PE=1 SV=2
LYG011467	LYG032309	0.81	Trifunctional UDP-glucose 4,6-dehydratase/UDP-4-keto-6-deoxy-D-glucose 3,5-epimerase/UDP-4-keto-L-rhamnose-reductase RHM1 OS=Arabidopsis thaliana GN=RHM1 PE=1 SV=1	--
LYG011467	LYG032410	0.84	Trifunctional UDP-glucose 4,6-dehydratase/UDP-4-keto-6-deoxy-D-glucose 3,5-epimerase/UDP-4-keto-L-rhamnose-reductase RHM1 OS=Arabidopsis thaliana GN=RHM1 PE=1 SV=1	SEC12-like protein 2 OS=Arabidopsis thaliana GN=STL2P PE=1 SV=4
LYG011467	LYG032577	0.86	Trifunctional UDP-glucose 4,6-dehydratase/UDP-4-keto-6-deoxy-D-glucose 3,5-epimerase/UDP-4-keto-L-rhamnose-reductase RHM1 OS=Arabidopsis thaliana GN=RHM1 PE=1 SV=1	Probable 6-phosphogluconolactonase 1 OS=Arabidopsis thaliana GN=At1g13700 PE=2 SV=1
LYG011467	LYG032685	0.8	Trifunctional UDP-glucose 4,6-dehydratase/UDP-4-keto-6-deoxy-D-glucose 3,5-epimerase/UDP-4-keto-L-rhamnose-reductase RHM1 OS=Arabidopsis thaliana GN=RHM1 PE=1 SV=1	UPF0392 protein At1g27200 OS=Arabidopsis thaliana GN=At1g27200 PE=2 SV=2
LYG011467	LYG034750	0.8	Trifunctional UDP-glucose 4,6-dehydratase/UDP-4-keto-6-deoxy-D-glucose 3,5-epimerase/UDP-4-keto-L-rhamnose-reductase RHM1 OS=Arabidopsis thaliana GN=RHM1 PE=1 SV=1	Peroxisomal acyl-coenzyme A oxidase 1 OS=Arabidopsis thaliana GN=ACX1 PE=1 SV=1
LYG011467	LYG035000	0.86	Trifunctional UDP-glucose 4,6-dehydratase/UDP-4-keto-6-deoxy-D-glucose 3,5-epimerase/UDP-4-keto-L-rhamnose-reductase RHM1 OS=Arabidopsis thaliana GN=RHM1 PE=1 SV=1	4-diphosphocytidyl-2-C-methyl-D-erythritol kinase, chloroplastic OS=Arabidopsis thaliana GN=ISPE PE=2 SV=1
LYG011467	LYG035047	0.81	Trifunctional UDP-glucose 4,6-dehydratase/UDP-4-keto-6-deoxy-D-glucose 3,5-epimerase/UDP-4-keto-L-rhamnose-reductase RHM1 OS=Arabidopsis thaliana GN=RHM1 PE=1 SV=1	--
LYG011467	LYG035253	0.81	Trifunctional UDP-glucose 4,6-dehydratase/UDP-4-keto-6-deoxy-D-glucose 3,5-epimerase/UDP-4-keto-L-rhamnose-reductase RHM1 OS=Arabidopsis thaliana GN=RHM1 PE=1 SV=1	Internal alternative NAD(P)H-ubiquinone oxidoreductase A1, mitochondrial OS=Arabidopsis thaliana GN=NDA1 PE=2 SV=1
LYG011467	LYG035944	0.81	Trifunctional UDP-glucose 4,6-dehydratase/UDP-4-keto-6-deoxy-D-glucose 3,5-epimerase/UDP-4-keto-L-rhamnose-reductase RHM1 OS=Arabidopsis thaliana GN=RHM1 PE=1 SV=1	--
LYG011467	LYG036287	0.82	Trifunctional UDP-glucose 4,6-dehydratase/UDP-4-keto-6-deoxy-D-glucose 3,5-epimerase/UDP-4-keto-L-rhamnose-reductase RHM1 OS=Arabidopsis thaliana GN=RHM1 PE=1 SV=1	V-type proton ATPase subunit D OS=Arabidopsis thaliana GN=VHA-D PE=1 SV=2
LYG011467	LYG037644	0.83	Trifunctional UDP-glucose 4,6-dehydratase/UDP-4-keto-6-deoxy-D-glucose 3,5-epimerase/UDP-4-keto-L-rhamnose-reductase RHM1 OS=Arabidopsis thaliana GN=RHM1 PE=1 SV=1	Glucose-6-phosphate isomerase 1, chloroplastic OS=Arabidopsis thaliana GN=PGI1 PE=1 SV=1
LYG011467	LYG037757	0.82	Trifunctional UDP-glucose 4,6-dehydratase/UDP-4-keto-6-deoxy-D-glucose 3,5-epimerase/UDP-4-keto-L-rhamnose-reductase RHM1 OS=Arabidopsis thaliana GN=RHM1 PE=1 SV=1	Cyclase-associated protein 1 OS=Arabidopsis thaliana GN=CAP1 PE=2 SV=1
LYG011467	LYG038511	0.81	Trifunctional UDP-glucose 4,6-dehydratase/UDP-4-keto-6-deoxy-D-glucose 3,5-epimerase/UDP-4-keto-L-rhamnose-reductase RHM1 OS=Arabidopsis thaliana GN=RHM1 PE=1 SV=1	--
LYG011467	LYG038645	0.8	Trifunctional UDP-glucose 4,6-dehydratase/UDP-4-keto-6-deoxy-D-glucose 3,5-epimerase/UDP-4-keto-L-rhamnose-reductase RHM1 OS=Arabidopsis thaliana GN=RHM1 PE=1 SV=1	15-cis-zeta-carotene isomerase, chloroplastic OS=Arabidopsis thaliana GN=Z-ISO PE=1 SV=1
LYG011467	LYG040023	0.82	Trifunctional UDP-glucose 4,6-dehydratase/UDP-4-keto-6-deoxy-D-glucose 3,5-epimerase/UDP-4-keto-L-rhamnose-reductase RHM1 OS=Arabidopsis thaliana GN=RHM1 PE=1 SV=1	Syntaxin-61 OS=Arabidopsis thaliana GN=SYP61 PE=1 SV=1
LYG011518	LYG012511	0.8	Probable NAD(P)H dehydrogenase (quinone) FQR1-like 1 OS=Arabidopsis thaliana GN=At4g27270 PE=2 SV=1	Protein STAY-GREEN 1, chloroplastic OS=Arabidopsis thaliana GN=SGR1 PE=1 SV=1
LYG011518	LYG012704	0.89	Probable NAD(P)H dehydrogenase (quinone) FQR1-like 1 OS=Arabidopsis thaliana GN=At4g27270 PE=2 SV=1	Cytochrome b-c1 complex subunit 7-2 OS=Arabidopsis thaliana GN=QCR7-2 PE=1 SV=1
LYG011518	LYG012807	0.89	Probable NAD(P)H dehydrogenase (quinone) FQR1-like 1 OS=Arabidopsis thaliana GN=At4g27270 PE=2 SV=1	Probable UDP-arabinopyranose mutase 5 OS=Arabidopsis thaliana GN=RGP5 PE=1 SV=1
LYG011518	LYG013188	0.81	Probable NAD(P)H dehydrogenase (quinone) FQR1-like 1 OS=Arabidopsis thaliana GN=At4g27270 PE=2 SV=1	Ubiquitin-conjugating enzyme E2 10 OS=Arabidopsis thaliana GN=UBC10 PE=1 SV=1
LYG011518	LYG013691	0.83	Probable NAD(P)H dehydrogenase (quinone) FQR1-like 1 OS=Arabidopsis thaliana GN=At4g27270 PE=2 SV=1	Oxysterol-binding protein-related protein 4B OS=Arabidopsis thaliana GN=ORP4B PE=2 SV=2
LYG011518	LYG014068	0.81	Probable NAD(P)H dehydrogenase (quinone) FQR1-like 1 OS=Arabidopsis thaliana GN=At4g27270 PE=2 SV=1	--
LYG011518	LYG014798	0.84	Probable NAD(P)H dehydrogenase (quinone) FQR1-like 1 OS=Arabidopsis thaliana GN=At4g27270 PE=2 SV=1	Geranylgeranyl pyrophosphate synthase, chloroplastic/chromoplastic OS=Sinapis alba GN=GGPS1 PE=1 SV=1
LYG011518	LYG016892	0.81	Probable NAD(P)H dehydrogenase (quinone) FQR1-like 1 OS=Arabidopsis thaliana GN=At4g27270 PE=2 SV=1	Bifunctional riboflavin biosynthesis protein RIBA 1, chloroplastic OS=Arabidopsis thaliana GN=RIBA1 PE=1 SV=2
LYG011518	LYG017057	0.86	Probable NAD(P)H dehydrogenase (quinone) FQR1-like 1 OS=Arabidopsis thaliana GN=At4g27270 PE=2 SV=1	Ras-related protein RABG3f OS=Arabidopsis thaliana GN=RABG3F PE=2 SV=1
LYG011518	LYG017964	0.83	Probable NAD(P)H dehydrogenase (quinone) FQR1-like 1 OS=Arabidopsis thaliana GN=At4g27270 PE=2 SV=1	NADH dehydrogenase [ubiquinone] iron-sulfur protein 8-A, mitochondrial OS=Arabidopsis thaliana GN=At1g79010 PE=2 SV=1
LYG011518	LYG018170	0.8	Probable NAD(P)H dehydrogenase (quinone) FQR1-like 1 OS=Arabidopsis thaliana GN=At4g27270 PE=2 SV=1	ADP-ribosylation factor 2 OS=Oryza sativa subsp. japonica GN=ARF PE=2 SV=2
LYG011518	LYG018344	0.84	Probable NAD(P)H dehydrogenase (quinone) FQR1-like 1 OS=Arabidopsis thaliana GN=At4g27270 PE=2 SV=1	UDP-glucuronic acid decarboxylase 4 OS=Arabidopsis thaliana GN=UXS4 PE=2 SV=1
LYG011518	LYG018345	0.82	Probable NAD(P)H dehydrogenase (quinone) FQR1-like 1 OS=Arabidopsis thaliana GN=At4g27270 PE=2 SV=1	Peter Pan-like protein OS=Arabidopsis thaliana GN=PPAN PE=1 SV=1
LYG011518	LYG018651	0.84	Probable NAD(P)H dehydrogenase (quinone) FQR1-like 1 OS=Arabidopsis thaliana GN=At4g27270 PE=2 SV=1	Lycopene beta cyclase, chloroplastic OS=Arabidopsis thaliana GN=LCY1 PE=2 SV=1
LYG011518	LYG019029	0.85	Probable NAD(P)H dehydrogenase (quinone) FQR1-like 1 OS=Arabidopsis thaliana GN=At4g27270 PE=2 SV=1	Guanine deaminase OS=Bacillus subtilis (strain 168) GN=guaD PE=1 SV=1
LYG011518	LYG019340	0.81	Probable NAD(P)H dehydrogenase (quinone) FQR1-like 1 OS=Arabidopsis thaliana GN=At4g27270 PE=2 SV=1	Heterodimeric geranylgeranyl pyrophosphate synthase small subunit, chloroplastic OS=Arabidopsis thaliana GN=GGR PE=1 SV=2
LYG011518	LYG020335	0.84	Probable NAD(P)H dehydrogenase (quinone) FQR1-like 1 OS=Arabidopsis thaliana GN=At4g27270 PE=2 SV=1	Protein TIC 22, chloroplastic OS=Arabidopsis thaliana GN=TIC22 PE=1 SV=1
LYG011518	LYG023306	0.89	Probable NAD(P)H dehydrogenase (quinone) FQR1-like 1 OS=Arabidopsis thaliana GN=At4g27270 PE=2 SV=1	Ferredoxin-3, chloroplastic OS=Arabidopsis thaliana GN=FD3 PE=1 SV=1
LYG011518	LYG023666	0.84	Probable NAD(P)H dehydrogenase (quinone) FQR1-like 1 OS=Arabidopsis thaliana GN=At4g27270 PE=2 SV=1	Protein SPA, chloroplastic OS=Solanum lycopersicum GN=SPA PE=2 SV=1
LYG011518	LYG023669	0.84	Probable NAD(P)H dehydrogenase (quinone) FQR1-like 1 OS=Arabidopsis thaliana GN=At4g27270 PE=2 SV=1	Peptide methionine sulfoxide reductase OS=Brassica napus GN=PMSR PE=2 SV=1
LYG011518	LYG023682	0.84	Probable NAD(P)H dehydrogenase (quinone) FQR1-like 1 OS=Arabidopsis thaliana GN=At4g27270 PE=2 SV=1	Quinone oxidoreductase 1 OS=Escherichia coli (strain K12) GN=qorA PE=1 SV=1
LYG011518	LYG024478	0.8	Probable NAD(P)H dehydrogenase (quinone) FQR1-like 1 OS=Arabidopsis thaliana GN=At4g27270 PE=2 SV=1	--
LYG011518	LYG024624	0.81	Probable NAD(P)H dehydrogenase (quinone) FQR1-like 1 OS=Arabidopsis thaliana GN=At4g27270 PE=2 SV=1	GDSL esterase/lipase At5g62930 OS=Arabidopsis thaliana GN=At5g62930 PE=2 SV=3
LYG011518	LYG025653	0.83	Probable NAD(P)H dehydrogenase (quinone) FQR1-like 1 OS=Arabidopsis thaliana GN=At4g27270 PE=2 SV=1	Thylakoid lumenal 15.0 kDa protein 2, chloroplastic OS=Arabidopsis thaliana GN=At5g52970 PE=1 SV=2
LYG011518	LYG025916	0.82	Probable NAD(P)H dehydrogenase (quinone) FQR1-like 1 OS=Arabidopsis thaliana GN=At4g27270 PE=2 SV=1	Acyl-protein thioesterase 2 OS=Homo sapiens GN=LYPLA2 PE=1 SV=1
LYG011518	LYG026347	0.8	Probable NAD(P)H dehydrogenase (quinone) FQR1-like 1 OS=Arabidopsis thaliana GN=At4g27270 PE=2 SV=1	Geranylgeranyl pyrophosphate synthase, chloroplastic/chromoplastic OS=Sinapis alba GN=GGPS1 PE=1 SV=1
LYG011518	LYG026432	0.88	Probable NAD(P)H dehydrogenase (quinone) FQR1-like 1 OS=Arabidopsis thaliana GN=At4g27270 PE=2 SV=1	14-3-3-like protein GF14 kappa OS=Arabidopsis thaliana GN=GRF8 PE=1 SV=2
LYG011518	LYG026587	0.83	Probable NAD(P)H dehydrogenase (quinone) FQR1-like 1 OS=Arabidopsis thaliana GN=At4g27270 PE=2 SV=1	ATP-dependent Clp protease proteolytic subunit-related protein 2, chloroplastic OS=Arabidopsis thaliana GN=CLPR2 PE=1 SV=1
LYG011518	LYG026932	0.87	Probable NAD(P)H dehydrogenase (quinone) FQR1-like 1 OS=Arabidopsis thaliana GN=At4g27270 PE=2 SV=1	Lysophospholipid acyltransferase LPEAT1 OS=Arabidopsis thaliana GN=LPEAT1 PE=1 SV=1
LYG011518	LYG027235	0.81	Probable NAD(P)H dehydrogenase (quinone) FQR1-like 1 OS=Arabidopsis thaliana GN=At4g27270 PE=2 SV=1	Accelerated cell death 11 OS=Arabidopsis thaliana GN=ACD11 PE=1 SV=1
LYG011518	LYG027904	0.84	Probable NAD(P)H dehydrogenase (quinone) FQR1-like 1 OS=Arabidopsis thaliana GN=At4g27270 PE=2 SV=1	Glutathionyl-hydroquinone reductase YqjG OS=Escherichia coli (strain K12) GN=yqjG PE=1 SV=1
LYG011518	LYG028129	0.89	Probable NAD(P)H dehydrogenase (quinone) FQR1-like 1 OS=Arabidopsis thaliana GN=At4g27270 PE=2 SV=1	Ras-related protein RABG3f OS=Arabidopsis thaliana GN=RABG3F PE=2 SV=1
LYG011518	LYG028136	0.85	Probable NAD(P)H dehydrogenase (quinone) FQR1-like 1 OS=Arabidopsis thaliana GN=At4g27270 PE=2 SV=1	Polyol transporter 5 OS=Arabidopsis thaliana GN=PLT5 PE=1 SV=2
LYG011518	LYG029090	0.82	Probable NAD(P)H dehydrogenase (quinone) FQR1-like 1 OS=Arabidopsis thaliana GN=At4g27270 PE=2 SV=1	--
LYG011518	LYG029197	0.82	Probable NAD(P)H dehydrogenase (quinone) FQR1-like 1 OS=Arabidopsis thaliana GN=At4g27270 PE=2 SV=1	Ubiquinol oxidase 2, mitochondrial OS=Arabidopsis thaliana GN=AOX2 PE=1 SV=2
LYG011518	LYG029592	0.81	Probable NAD(P)H dehydrogenase (quinone) FQR1-like 1 OS=Arabidopsis thaliana GN=At4g27270 PE=2 SV=1	Patellin-3 OS=Arabidopsis thaliana GN=PATL3 PE=1 SV=2
LYG011518	LYG030025	0.84	Probable NAD(P)H dehydrogenase (quinone) FQR1-like 1 OS=Arabidopsis thaliana GN=At4g27270 PE=2 SV=1	Protein RER1A OS=Arabidopsis thaliana GN=RER1A PE=1 SV=1
LYG011518	LYG030532	0.84	Probable NAD(P)H dehydrogenase (quinone) FQR1-like 1 OS=Arabidopsis thaliana GN=At4g27270 PE=2 SV=1	2,3-bisphosphoglycerate-dependent phosphoglycerate mutase OS=Bartonella tribocorum (strain CIP 105476 / IBS 506) GN=gpmA PE=3 SV=1
LYG011518	LYG030563	0.82	Probable NAD(P)H dehydrogenase (quinone) FQR1-like 1 OS=Arabidopsis thaliana GN=At4g27270 PE=2 SV=1	Squalene epoxidase 1 OS=Arabidopsis thaliana GN=SQE1 PE=1 SV=1
LYG011518	LYG030693	0.82	Probable NAD(P)H dehydrogenase (quinone) FQR1-like 1 OS=Arabidopsis thaliana GN=At4g27270 PE=2 SV=1	UDP-galactose transporter 2 OS=Arabidopsis thaliana GN=UDP-GALT2 PE=2 SV=1
LYG011518	LYG030794	0.81	Probable NAD(P)H dehydrogenase (quinone) FQR1-like 1 OS=Arabidopsis thaliana GN=At4g27270 PE=2 SV=1	Ras-related protein RABA5d OS=Arabidopsis thaliana GN=RABA5D PE=1 SV=1
LYG011518	LYG031002	0.83	Probable NAD(P)H dehydrogenase (quinone) FQR1-like 1 OS=Arabidopsis thaliana GN=At4g27270 PE=2 SV=1	Stem-specific protein TSJT1 OS=Nicotiana tabacum GN=TSJT1 PE=2 SV=1
LYG011518	LYG031352	0.85	Probable NAD(P)H dehydrogenase (quinone) FQR1-like 1 OS=Arabidopsis thaliana GN=At4g27270 PE=2 SV=1	Purine-uracil permease NCS1 OS=Arabidopsis thaliana GN=NCS1 PE=1 SV=1
LYG011518	LYG031523	0.82	Probable NAD(P)H dehydrogenase (quinone) FQR1-like 1 OS=Arabidopsis thaliana GN=At4g27270 PE=2 SV=1	Zinc finger protein CONSTANS-LIKE 5 OS=Arabidopsis thaliana GN=COL5 PE=2 SV=2
LYG011518	LYG031885	0.86	Probable NAD(P)H dehydrogenase (quinone) FQR1-like 1 OS=Arabidopsis thaliana GN=At4g27270 PE=2 SV=1	12-oxophytodienoate reductase 3 OS=Arabidopsis thaliana GN=OPR3 PE=1 SV=2
LYG011518	LYG032444	0.83	Probable NAD(P)H dehydrogenase (quinone) FQR1-like 1 OS=Arabidopsis thaliana GN=At4g27270 PE=2 SV=1	ATP synthase subunit beta-3, mitochondrial OS=Arabidopsis thaliana GN=At5g08680 PE=2 SV=1
LYG011518	LYG032691	0.83	Probable NAD(P)H dehydrogenase (quinone) FQR1-like 1 OS=Arabidopsis thaliana GN=At4g27270 PE=2 SV=1	Pyruvate dehydrogenase E1 component subunit alpha-1, mitochondrial OS=Arabidopsis thaliana GN=E1 ALPHA PE=2 SV=2
LYG011518	LYG033715	0.82	Probable NAD(P)H dehydrogenase (quinone) FQR1-like 1 OS=Arabidopsis thaliana GN=At4g27270 PE=2 SV=1	YlmG homolog protein 1-2, chloroplastic OS=Arabidopsis thaliana GN=YLMG1-2 PE=2 SV=1
LYG011518	LYG033770	0.82	Probable NAD(P)H dehydrogenase (quinone) FQR1-like 1 OS=Arabidopsis thaliana GN=At4g27270 PE=2 SV=1	Root phototropism protein 2 OS=Arabidopsis thaliana GN=RPT2 PE=1 SV=2
LYG011518	LYG034056	0.92	Probable NAD(P)H dehydrogenase (quinone) FQR1-like 1 OS=Arabidopsis thaliana GN=At4g27270 PE=2 SV=1	Hypoxia-responsive family protein
LYG011518	LYG034065	0.83	Probable NAD(P)H dehydrogenase (quinone) FQR1-like 1 OS=Arabidopsis thaliana GN=At4g27270 PE=2 SV=1	Aquaporin TIP2-1 OS=Arabidopsis thaliana GN=TIP2-1 PE=1 SV=2
LYG011518	LYG034203	0.84	Probable NAD(P)H dehydrogenase (quinone) FQR1-like 1 OS=Arabidopsis thaliana GN=At4g27270 PE=2 SV=1	--
LYG011518	LYG034777	0.81	Probable NAD(P)H dehydrogenase (quinone) FQR1-like 1 OS=Arabidopsis thaliana GN=At4g27270 PE=2 SV=1	Transaldolase OS=Histophilus somni (strain 2336) GN=tal PE=3 SV=1
LYG011518	LYG035047	0.86	Probable NAD(P)H dehydrogenase (quinone) FQR1-like 1 OS=Arabidopsis thaliana GN=At4g27270 PE=2 SV=1	--
LYG011518	LYG035160	0.82	Probable NAD(P)H dehydrogenase (quinone) FQR1-like 1 OS=Arabidopsis thaliana GN=At4g27270 PE=2 SV=1	Probable polygalacturonase OS=Vitis vinifera GN=GSVIVT00026920001 PE=1 SV=1
LYG011518	LYG035253	0.85	Probable NAD(P)H dehydrogenase (quinone) FQR1-like 1 OS=Arabidopsis thaliana GN=At4g27270 PE=2 SV=1	Internal alternative NAD(P)H-ubiquinone oxidoreductase A1, mitochondrial OS=Arabidopsis thaliana GN=NDA1 PE=2 SV=1
LYG011518	LYG035964	0.82	Probable NAD(P)H dehydrogenase (quinone) FQR1-like 1 OS=Arabidopsis thaliana GN=At4g27270 PE=2 SV=1	CBL-interacting serine/threonine-protein kinase 11 OS=Arabidopsis thaliana GN=CIPK11 PE=1 SV=1
LYG011518	LYG035975	0.84	Probable NAD(P)H dehydrogenase (quinone) FQR1-like 1 OS=Arabidopsis thaliana GN=At4g27270 PE=2 SV=1	PRA1 family protein B4 OS=Arabidopsis thaliana GN=PRA1B4 PE=1 SV=1
LYG011518	LYG036378	0.8	Probable NAD(P)H dehydrogenase (quinone) FQR1-like 1 OS=Arabidopsis thaliana GN=At4g27270 PE=2 SV=1	--
LYG011518	LYG037664	0.82	Probable NAD(P)H dehydrogenase (quinone) FQR1-like 1 OS=Arabidopsis thaliana GN=At4g27270 PE=2 SV=1	SEC1 family transport protein SLY1 OS=Arabidopsis thaliana GN=SLY1 PE=1 SV=1
LYG011518	LYG037757	0.88	Probable NAD(P)H dehydrogenase (quinone) FQR1-like 1 OS=Arabidopsis thaliana GN=At4g27270 PE=2 SV=1	Cyclase-associated protein 1 OS=Arabidopsis thaliana GN=CAP1 PE=2 SV=1
LYG011518	LYG037761	0.82	Probable NAD(P)H dehydrogenase (quinone) FQR1-like 1 OS=Arabidopsis thaliana GN=At4g27270 PE=2 SV=1	ATP-dependent Clp protease proteolytic subunit 6, chloroplastic OS=Arabidopsis thaliana GN=CLPP6 PE=1 SV=1
LYG011518	LYG037818	0.9	Probable NAD(P)H dehydrogenase (quinone) FQR1-like 1 OS=Arabidopsis thaliana GN=At4g27270 PE=2 SV=1	Elicitor-responsive protein 1 OS=Oryza sativa subsp. japonica GN=ERG1 PE=2 SV=1
LYG011518	LYG038342	0.83	Probable NAD(P)H dehydrogenase (quinone) FQR1-like 1 OS=Arabidopsis thaliana GN=At4g27270 PE=2 SV=1	--
LYG011518	LYG038511	0.83	Probable NAD(P)H dehydrogenase (quinone) FQR1-like 1 OS=Arabidopsis thaliana GN=At4g27270 PE=2 SV=1	--
LYG011518	LYG038645	0.86	Probable NAD(P)H dehydrogenase (quinone) FQR1-like 1 OS=Arabidopsis thaliana GN=At4g27270 PE=2 SV=1	15-cis-zeta-carotene isomerase, chloroplastic OS=Arabidopsis thaliana GN=Z-ISO PE=1 SV=1
LYG011518	LYG039625	0.81	Probable NAD(P)H dehydrogenase (quinone) FQR1-like 1 OS=Arabidopsis thaliana GN=At4g27270 PE=2 SV=1	Uncharacterized protein At1g32220, chloroplastic OS=Arabidopsis thaliana GN=At1g32220 PE=2 SV=1
LYG011518	LYG039884	0.82	Probable NAD(P)H dehydrogenase (quinone) FQR1-like 1 OS=Arabidopsis thaliana GN=At4g27270 PE=2 SV=1	NADH dehydrogenase [ubiquinone] flavoprotein 1, mitochondrial OS=Arabidopsis thaliana GN=At5g08530 PE=2 SV=1
LYG011518	LYG040023	0.81	Probable NAD(P)H dehydrogenase (quinone) FQR1-like 1 OS=Arabidopsis thaliana GN=At4g27270 PE=2 SV=1	Syntaxin-61 OS=Arabidopsis thaliana GN=SYP61 PE=1 SV=1
LYG011564	LYG011721	0.81	Protein LHCP TRANSLOCATION DEFECT OS=Arabidopsis thaliana GN=LTD PE=1 SV=1	CBL-interacting serine/threonine-protein kinase 12 OS=Arabidopsis thaliana GN=CIPK12 PE=1 SV=1
LYG011564	LYG012334	0.81	Protein LHCP TRANSLOCATION DEFECT OS=Arabidopsis thaliana GN=LTD PE=1 SV=1	2-C-methyl-D-erythritol 2,4-cyclodiphosphate synthase, chloroplastic OS=Arabidopsis thaliana GN=ISPF PE=1 SV=1
LYG011564	LYG012573	0.84	Protein LHCP TRANSLOCATION DEFECT OS=Arabidopsis thaliana GN=LTD PE=1 SV=1	ATP-dependent Clp protease proteolytic subunit-related protein 4, chloroplastic OS=Arabidopsis thaliana GN=CLPR4 PE=1 SV=1
LYG011564	LYG013575	0.82	Protein LHCP TRANSLOCATION DEFECT OS=Arabidopsis thaliana GN=LTD PE=1 SV=1	Calmodulin-4 OS=Mus musculus GN=Calm4 PE=2 SV=2
LYG011564	LYG014574	0.83	Protein LHCP TRANSLOCATION DEFECT OS=Arabidopsis thaliana GN=LTD PE=1 SV=1	Encodes a small ubiquitin-like modifier (SUMO) polypeptide that becomes covalently attached to various intracellular protein targets, much like ubiquitination, leading to post-translational modification of those targets. SUMO2 can form SUMO chains through lysine residue 10 during in vitro assays.
LYG011564	LYG014798	0.81	Protein LHCP TRANSLOCATION DEFECT OS=Arabidopsis thaliana GN=LTD PE=1 SV=1	Geranylgeranyl pyrophosphate synthase, chloroplastic/chromoplastic OS=Sinapis alba GN=GGPS1 PE=1 SV=1
LYG011564	LYG016209	0.8	Protein LHCP TRANSLOCATION DEFECT OS=Arabidopsis thaliana GN=LTD PE=1 SV=1	Tryptophan synthase beta chain 2, chloroplastic OS=Arabidopsis thaliana GN=TSB2 PE=2 SV=2
LYG011564	LYG019340	0.83	Protein LHCP TRANSLOCATION DEFECT OS=Arabidopsis thaliana GN=LTD PE=1 SV=1	Heterodimeric geranylgeranyl pyrophosphate synthase small subunit, chloroplastic OS=Arabidopsis thaliana GN=GGR PE=1 SV=2
LYG011564	LYG021565	0.8	Protein LHCP TRANSLOCATION DEFECT OS=Arabidopsis thaliana GN=LTD PE=1 SV=1	Transcription factor MYB21 OS=Arabidopsis thaliana GN=MYB21 PE=1 SV=1
LYG011564	LYG021690	0.84	Protein LHCP TRANSLOCATION DEFECT OS=Arabidopsis thaliana GN=LTD PE=1 SV=1	6-phosphogluconate dehydrogenase, decarboxylating 3 OS=Arabidopsis thaliana GN=At3g02360 PE=2 SV=1
LYG011564	LYG022610	0.87	Protein LHCP TRANSLOCATION DEFECT OS=Arabidopsis thaliana GN=LTD PE=1 SV=1	Flavonoid 3'-monooxygenase OS=Arabidopsis thaliana GN=CYP75B1 PE=1 SV=1
LYG011564	LYG023264	0.82	Protein LHCP TRANSLOCATION DEFECT OS=Arabidopsis thaliana GN=LTD PE=1 SV=1	Venom phosphodiesterase 2 OS=Crotalus adamanteus PE=1 SV=1
LYG011564	LYG023418	0.81	Protein LHCP TRANSLOCATION DEFECT OS=Arabidopsis thaliana GN=LTD PE=1 SV=1	Glutamine amidotransferase type 1 family protein
LYG011564	LYG023669	0.81	Protein LHCP TRANSLOCATION DEFECT OS=Arabidopsis thaliana GN=LTD PE=1 SV=1	Peptide methionine sulfoxide reductase OS=Brassica napus GN=PMSR PE=2 SV=1
LYG011564	LYG024684	0.83	Protein LHCP TRANSLOCATION DEFECT OS=Arabidopsis thaliana GN=LTD PE=1 SV=1	cytochrome P450 monooxygenase
LYG011564	LYG024778	0.82	Protein LHCP TRANSLOCATION DEFECT OS=Arabidopsis thaliana GN=LTD PE=1 SV=1	Glyoxylate/hydroxypyruvate reductase A HPR2 OS=Arabidopsis thaliana GN=HPR2 PE=1 SV=1
LYG011564	LYG025858	0.84	Protein LHCP TRANSLOCATION DEFECT OS=Arabidopsis thaliana GN=LTD PE=1 SV=1	Probable strigolactone esterase D14 OS=Oryza sativa subsp. japonica GN=D14 PE=1 SV=1
LYG011564	LYG026783	0.81	Protein LHCP TRANSLOCATION DEFECT OS=Arabidopsis thaliana GN=LTD PE=1 SV=1	Peroxisomal acyl-coenzyme A oxidase 1 OS=Arabidopsis thaliana GN=ACX1 PE=1 SV=1
LYG011564	LYG027267	0.84	Protein LHCP TRANSLOCATION DEFECT OS=Arabidopsis thaliana GN=LTD PE=1 SV=1	3-ketoacyl-CoA thiolase 2, peroxisomal OS=Arabidopsis thaliana GN=PED1 PE=1 SV=2
LYG011564	LYG028135	0.86	Protein LHCP TRANSLOCATION DEFECT OS=Arabidopsis thaliana GN=LTD PE=1 SV=1	Polyol transporter 5 OS=Arabidopsis thaliana GN=PLT5 PE=1 SV=2
LYG011564	LYG029307	0.82	Protein LHCP TRANSLOCATION DEFECT OS=Arabidopsis thaliana GN=LTD PE=1 SV=1	4-hydroxy-3-methylbut-2-enyl diphosphate reductase, chloroplastic OS=Arabidopsis thaliana GN=ISPH PE=2 SV=1
LYG011564	LYG030859	0.81	Protein LHCP TRANSLOCATION DEFECT OS=Arabidopsis thaliana GN=LTD PE=1 SV=1	Putative vesicle-associated membrane protein 726 OS=Arabidopsis thaliana GN=VAMP726 PE=3 SV=2
LYG011564	LYG032443	0.85	Protein LHCP TRANSLOCATION DEFECT OS=Arabidopsis thaliana GN=LTD PE=1 SV=1	Fruit protein pKIWI502 OS=Actinidia deliciosa GN=pKIWI502 PE=2 SV=1
LYG011564	LYG032809	0.81	Protein LHCP TRANSLOCATION DEFECT OS=Arabidopsis thaliana GN=LTD PE=1 SV=1	NADH dehydrogenase [ubiquinone] flavoprotein 1, mitochondrial OS=Arabidopsis thaliana GN=At5g08530 PE=2 SV=1
LYG011564	LYG032886	0.86	Protein LHCP TRANSLOCATION DEFECT OS=Arabidopsis thaliana GN=LTD PE=1 SV=1	Uncharacterized protein At1g32220, chloroplastic OS=Arabidopsis thaliana GN=At1g32220 PE=2 SV=1
LYG011564	LYG034218	0.84	Protein LHCP TRANSLOCATION DEFECT OS=Arabidopsis thaliana GN=LTD PE=1 SV=1	3-ketoacyl-CoA thiolase 2, peroxisomal OS=Arabidopsis thaliana GN=PED1 PE=1 SV=2
LYG011564	LYG034522	0.82	Protein LHCP TRANSLOCATION DEFECT OS=Arabidopsis thaliana GN=LTD PE=1 SV=1	Calcium-dependent protein kinase 3 OS=Arabidopsis thaliana GN=CPK3 PE=1 SV=1
LYG011564	LYG034750	0.81	Protein LHCP TRANSLOCATION DEFECT OS=Arabidopsis thaliana GN=LTD PE=1 SV=1	Peroxisomal acyl-coenzyme A oxidase 1 OS=Arabidopsis thaliana GN=ACX1 PE=1 SV=1
LYG011564	LYG035222	0.81	Protein LHCP TRANSLOCATION DEFECT OS=Arabidopsis thaliana GN=LTD PE=1 SV=1	Sulfate transporter 3.1 OS=Arabidopsis thaliana GN=SULTR3;1 PE=2 SV=1
LYG011564	LYG035989	0.81	Protein LHCP TRANSLOCATION DEFECT OS=Arabidopsis thaliana GN=LTD PE=1 SV=1	Bifunctional monothiol glutaredoxin-S16, chloroplastic OS=Arabidopsis thaliana GN=GRXS16 PE=1 SV=2
LYG011564	LYG036008	0.81	Protein LHCP TRANSLOCATION DEFECT OS=Arabidopsis thaliana GN=LTD PE=1 SV=1	Glycerol-3-phosphate 2-O-acyltransferase 6 OS=Arabidopsis thaliana GN=GPAT6 PE=1 SV=1
LYG011564	LYG038017	0.83	Protein LHCP TRANSLOCATION DEFECT OS=Arabidopsis thaliana GN=LTD PE=1 SV=1	Probable carboxylesterase 17 OS=Arabidopsis thaliana GN=CXE17 PE=2 SV=1
LYG011564	LYG039285	0.82	Protein LHCP TRANSLOCATION DEFECT OS=Arabidopsis thaliana GN=LTD PE=1 SV=1	4-hydroxy-3-methylbut-2-en-1-yl diphosphate synthase (ferredoxin), chloroplastic OS=Arabidopsis thaliana GN=ISPG PE=1 SV=1
LYG011564	LYG039625	0.87	Protein LHCP TRANSLOCATION DEFECT OS=Arabidopsis thaliana GN=LTD PE=1 SV=1	Uncharacterized protein At1g32220, chloroplastic OS=Arabidopsis thaliana GN=At1g32220 PE=2 SV=1
LYG001331	LYG002558	0.83	3-epi-6-deoxocathasterone 23-monooxygenase OS=Arabidopsis thaliana GN=CYP90D1 PE=2 SV=1	Probable galactinol--sucrose galactosyltransferase 2 OS=Arabidopsis thaliana GN=RFS2 PE=2 SV=2
LYG001331	LYG002577	0.83	3-epi-6-deoxocathasterone 23-monooxygenase OS=Arabidopsis thaliana GN=CYP90D1 PE=2 SV=1	Probable plastid-lipid-associated protein 13, chloroplastic OS=Arabidopsis thaliana GN=PAP13 PE=2 SV=2
LYG001331	LYG002862	0.81	3-epi-6-deoxocathasterone 23-monooxygenase OS=Arabidopsis thaliana GN=CYP90D1 PE=2 SV=1	Ubiquinol oxidase 4, chloroplastic/chromoplastic OS=Arabidopsis thaliana GN=AOX4 PE=1 SV=2
LYG001331	LYG003688	0.83	3-epi-6-deoxocathasterone 23-monooxygenase OS=Arabidopsis thaliana GN=CYP90D1 PE=2 SV=1	1-aminocyclopropane-1-carboxylate oxidase 4 OS=Arabidopsis thaliana GN=ACO4 PE=1 SV=2
LYG001331	LYG004020	0.85	3-epi-6-deoxocathasterone 23-monooxygenase OS=Arabidopsis thaliana GN=CYP90D1 PE=2 SV=1	Glyceraldehyde-3-phosphate dehydrogenase, cytosolic OS=Sinapis alba GN=GAPC PE=2 SV=2
LYG001331	LYG013243	0.82	3-epi-6-deoxocathasterone 23-monooxygenase OS=Arabidopsis thaliana GN=CYP90D1 PE=2 SV=1	--
LYG001331	LYG014907	0.89	3-epi-6-deoxocathasterone 23-monooxygenase OS=Arabidopsis thaliana GN=CYP90D1 PE=2 SV=1	1-deoxy-D-xylulose-5-phosphate synthase, chloroplastic OS=Arabidopsis thaliana GN=DXS PE=1 SV=2
LYG001331	LYG018719	0.84	3-epi-6-deoxocathasterone 23-monooxygenase OS=Arabidopsis thaliana GN=CYP90D1 PE=2 SV=1	Zinc finger protein ZAT5 OS=Arabidopsis thaliana GN=ZAT5 PE=2 SV=1
LYG001331	LYG021565	0.8	3-epi-6-deoxocathasterone 23-monooxygenase OS=Arabidopsis thaliana GN=CYP90D1 PE=2 SV=1	Transcription factor MYB21 OS=Arabidopsis thaliana GN=MYB21 PE=1 SV=1
LYG001331	LYG029439	0.8	3-epi-6-deoxocathasterone 23-monooxygenase OS=Arabidopsis thaliana GN=CYP90D1 PE=2 SV=1	Glycine-rich domain-containing protein 1 OS=Arabidopsis thaliana GN=GRDP1 PE=2 SV=1
LYG001331	LYG032548	0.8	3-epi-6-deoxocathasterone 23-monooxygenase OS=Arabidopsis thaliana GN=CYP90D1 PE=2 SV=1	Adenosylmethionine decarboxylase family protein
LYG001331	LYG032782	0.84	3-epi-6-deoxocathasterone 23-monooxygenase OS=Arabidopsis thaliana GN=CYP90D1 PE=2 SV=1	ALBINO3-like protein 1, chloroplastic OS=Arabidopsis thaliana GN=ALB3L1 PE=2 SV=3
LYG001331	LYG035222	0.85	3-epi-6-deoxocathasterone 23-monooxygenase OS=Arabidopsis thaliana GN=CYP90D1 PE=2 SV=1	Sulfate transporter 3.1 OS=Arabidopsis thaliana GN=SULTR3;1 PE=2 SV=1
LYG001331	LYG035404	0.82	3-epi-6-deoxocathasterone 23-monooxygenase OS=Arabidopsis thaliana GN=CYP90D1 PE=2 SV=1	--
LYG001331	LYG035406	0.83	3-epi-6-deoxocathasterone 23-monooxygenase OS=Arabidopsis thaliana GN=CYP90D1 PE=2 SV=1	EPIDERMAL PATTERNING FACTOR-like protein 9 OS=Arabidopsis thaliana GN=EPFL9 PE=1 SV=1
LYG001331	LYG035684	0.81	3-epi-6-deoxocathasterone 23-monooxygenase OS=Arabidopsis thaliana GN=CYP90D1 PE=2 SV=1	Serine/threonine-protein kinase WNK1 OS=Arabidopsis thaliana GN=WNK1 PE=1 SV=1
LYG001331	LYG036582	0.86	3-epi-6-deoxocathasterone 23-monooxygenase OS=Arabidopsis thaliana GN=CYP90D1 PE=2 SV=1	--
LYG001331	LYG036803	0.83	3-epi-6-deoxocathasterone 23-monooxygenase OS=Arabidopsis thaliana GN=CYP90D1 PE=2 SV=1	Internal alternative NAD(P)H-ubiquinone oxidoreductase A2, mitochondrial OS=Arabidopsis thaliana GN=NDA2 PE=2 SV=1
LYG001331	LYG037015	0.83	3-epi-6-deoxocathasterone 23-monooxygenase OS=Arabidopsis thaliana GN=CYP90D1 PE=2 SV=1	Potassium channel KAT1 OS=Arabidopsis thaliana GN=KAT1 PE=1 SV=2
LYG001331	LYG040993	0.85	3-epi-6-deoxocathasterone 23-monooxygenase OS=Arabidopsis thaliana GN=CYP90D1 PE=2 SV=1	Uncharacterized membrane protein At1g06890 OS=Arabidopsis thaliana GN=At1g06890 PE=1 SV=1
LYG000080	LYG000158	0.8	Transcription factor MYB21 OS=Arabidopsis thaliana GN=MYB21 PE=1 SV=1	Mini zinc finger protein 2 OS=Arabidopsis thaliana GN=MIF2 PE=1 SV=1
LYG000080	LYG000182	0.8	Transcription factor MYB21 OS=Arabidopsis thaliana GN=MYB21 PE=1 SV=1	UDP-glucose 6-dehydrogenase 2 OS=Arabidopsis thaliana GN=UGD2 PE=1 SV=1
LYG000080	LYG000296	0.81	Transcription factor MYB21 OS=Arabidopsis thaliana GN=MYB21 PE=1 SV=1	Red chlorophyll catabolite reductase, chloroplastic OS=Arabidopsis thaliana GN=RCCR PE=1 SV=2
LYG000080	LYG000450	0.86	Transcription factor MYB21 OS=Arabidopsis thaliana GN=MYB21 PE=1 SV=1	Ubiquitin receptor RAD23c OS=Arabidopsis thaliana GN=RAD23C PE=1 SV=2
LYG000080	LYG000561	0.83	Transcription factor MYB21 OS=Arabidopsis thaliana GN=MYB21 PE=1 SV=1	--
LYG000080	LYG000693	0.85	Transcription factor MYB21 OS=Arabidopsis thaliana GN=MYB21 PE=1 SV=1	1-deoxy-D-xylulose-5-phosphate synthase, chloroplastic OS=Arabidopsis thaliana GN=DXS PE=1 SV=2
LYG000080	LYG000767	0.92	Transcription factor MYB21 OS=Arabidopsis thaliana GN=MYB21 PE=1 SV=1	Probable acyl-activating enzyme 5, peroxisomal OS=Arabidopsis thaliana GN=AAE5 PE=2 SV=1
LYG000080	LYG000974	0.82	Transcription factor MYB21 OS=Arabidopsis thaliana GN=MYB21 PE=1 SV=1	BRI1 kinase inhibitor 1 OS=Arabidopsis thaliana GN=BKI1 PE=1 SV=1
LYG000080	LYG001572	0.81	Transcription factor MYB21 OS=Arabidopsis thaliana GN=MYB21 PE=1 SV=1	--
LYG000080	LYG001663	0.83	Transcription factor MYB21 OS=Arabidopsis thaliana GN=MYB21 PE=1 SV=1	Bifunctional D-cysteine desulfhydrase/1-aminocyclopropane-1-carboxylate deaminase, mitochondrial OS=Arabidopsis thaliana GN=DCD PE=1 SV=1
LYG000080	LYG001772	0.81	Transcription factor MYB21 OS=Arabidopsis thaliana GN=MYB21 PE=1 SV=1	Probable CCR4-associated factor 1 homolog 7 OS=Arabidopsis thaliana GN=CAF1-7 PE=2 SV=2
LYG000080	LYG001895	0.8	Transcription factor MYB21 OS=Arabidopsis thaliana GN=MYB21 PE=1 SV=1	Isocitrate dehydrogenase [NAD] regulatory subunit 3, mitochondrial OS=Arabidopsis thaliana GN=IDH3 PE=1 SV=1
LYG000080	LYG002181	0.82	Transcription factor MYB21 OS=Arabidopsis thaliana GN=MYB21 PE=1 SV=1	Probable 2,3-bisphosphoglycerate-independent phosphoglycerate mutase 2 OS=Arabidopsis thaliana GN=At3g08590 PE=1 SV=1
LYG000080	LYG002252	0.84	Transcription factor MYB21 OS=Arabidopsis thaliana GN=MYB21 PE=1 SV=1	ATP synthase subunit gamma, mitochondrial OS=Arabidopsis thaliana GN=ATPC PE=2 SV=1
LYG000080	LYG003598	0.81	Transcription factor MYB21 OS=Arabidopsis thaliana GN=MYB21 PE=1 SV=1	Cytosolic isocitrate dehydrogenase [NADP] OS=Arabidopsis thaliana GN=CICDH PE=2 SV=1
LYG000080	LYG004600	0.82	Transcription factor MYB21 OS=Arabidopsis thaliana GN=MYB21 PE=1 SV=1	Uncharacterized protein At1g32220, chloroplastic OS=Arabidopsis thaliana GN=At1g32220 PE=2 SV=1
LYG000080	LYG007936	0.83	Transcription factor MYB21 OS=Arabidopsis thaliana GN=MYB21 PE=1 SV=1	BOI-related E3 ubiquitin-protein ligase 1 OS=Arabidopsis thaliana GN=BRG1 PE=1 SV=1
LYG000080	LYG009498	0.81	Transcription factor MYB21 OS=Arabidopsis thaliana GN=MYB21 PE=1 SV=1	--
LYG000080	LYG009616	0.81	Transcription factor MYB21 OS=Arabidopsis thaliana GN=MYB21 PE=1 SV=1	Geranylgeranyl diphosphate reductase, chloroplastic OS=Arabidopsis thaliana GN=CHLP PE=1 SV=1
LYG000080	LYG019150	0.8	Transcription factor MYB21 OS=Arabidopsis thaliana GN=MYB21 PE=1 SV=1	Protein SRG1 OS=Arabidopsis thaliana GN=SRG1 PE=2 SV=1
LYG000080	LYG019340	0.8	Transcription factor MYB21 OS=Arabidopsis thaliana GN=MYB21 PE=1 SV=1	Heterodimeric geranylgeranyl pyrophosphate synthase small subunit, chloroplastic OS=Arabidopsis thaliana GN=GGR PE=1 SV=2
LYG000080	LYG019895	0.81	Transcription factor MYB21 OS=Arabidopsis thaliana GN=MYB21 PE=1 SV=1	Protein QUIRKY OS=Arabidopsis thaliana GN=QKY PE=2 SV=1
LYG000080	LYG022610	0.83	Transcription factor MYB21 OS=Arabidopsis thaliana GN=MYB21 PE=1 SV=1	Flavonoid 3'-monooxygenase OS=Arabidopsis thaliana GN=CYP75B1 PE=1 SV=1
LYG000080	LYG024982	0.88	Transcription factor MYB21 OS=Arabidopsis thaliana GN=MYB21 PE=1 SV=1	Lycopene beta cyclase, chloroplastic OS=Arabidopsis thaliana GN=LCY1 PE=2 SV=1
LYG000080	LYG025858	0.8	Transcription factor MYB21 OS=Arabidopsis thaliana GN=MYB21 PE=1 SV=1	Probable strigolactone esterase D14 OS=Oryza sativa subsp. japonica GN=D14 PE=1 SV=1
LYG000080	LYG026020	0.86	Transcription factor MYB21 OS=Arabidopsis thaliana GN=MYB21 PE=1 SV=1	Protein-lysine methyltransferase METTL21D OS=Homo sapiens GN=VCPKMT PE=1 SV=2
LYG000080	LYG026347	0.84	Transcription factor MYB21 OS=Arabidopsis thaliana GN=MYB21 PE=1 SV=1	Geranylgeranyl pyrophosphate synthase, chloroplastic/chromoplastic OS=Sinapis alba GN=GGPS1 PE=1 SV=1
LYG000080	LYG027818	0.83	Transcription factor MYB21 OS=Arabidopsis thaliana GN=MYB21 PE=1 SV=1	Serine/threonine-protein kinase OXI1 OS=Arabidopsis thaliana GN=OXI1 PE=1 SV=1
LYG000080	LYG028135	0.81	Transcription factor MYB21 OS=Arabidopsis thaliana GN=MYB21 PE=1 SV=1	Polyol transporter 5 OS=Arabidopsis thaliana GN=PLT5 PE=1 SV=2
LYG000080	LYG029592	0.82	Transcription factor MYB21 OS=Arabidopsis thaliana GN=MYB21 PE=1 SV=1	Patellin-3 OS=Arabidopsis thaliana GN=PATL3 PE=1 SV=2
LYG000080	LYG030394	0.84	Transcription factor MYB21 OS=Arabidopsis thaliana GN=MYB21 PE=1 SV=1	ATPase, V0/A0 complex, subunit C/D
LYG000080	LYG032886	0.84	Transcription factor MYB21 OS=Arabidopsis thaliana GN=MYB21 PE=1 SV=1	Uncharacterized protein At1g32220, chloroplastic OS=Arabidopsis thaliana GN=At1g32220 PE=2 SV=1
LYG000080	LYG034070	0.83	Transcription factor MYB21 OS=Arabidopsis thaliana GN=MYB21 PE=1 SV=1	MATE efflux family protein 5 OS=Arabidopsis thaliana GN=DTXL1 PE=3 SV=1
LYG000080	LYG035410	0.81	Transcription factor MYB21 OS=Arabidopsis thaliana GN=MYB21 PE=1 SV=1	Serine/threonine-protein kinase OXI1 OS=Arabidopsis thaliana GN=OXI1 PE=1 SV=1
LYG000080	LYG039625	0.83	Transcription factor MYB21 OS=Arabidopsis thaliana GN=MYB21 PE=1 SV=1	Uncharacterized protein At1g32220, chloroplastic OS=Arabidopsis thaliana GN=At1g32220 PE=2 SV=1
LYG011646	LYG014966	0.82	Coatomer subunit epsilon-1 OS=Arabidopsis thaliana GN=At1g30630 PE=2 SV=1	Plant intracellular Ras-group-related LRR protein 7 OS=Oryza sativa subsp. japonica GN=IRL7 PE=2 SV=1
LYG011646	LYG015816	0.84	Coatomer subunit epsilon-1 OS=Arabidopsis thaliana GN=At1g30630 PE=2 SV=1	--
LYG011646	LYG024605	0.82	Coatomer subunit epsilon-1 OS=Arabidopsis thaliana GN=At1g30630 PE=2 SV=1	Indole-3-glycerol phosphate synthase, chloroplastic OS=Arabidopsis thaliana GN=At2g04400 PE=2 SV=2
LYG011646	LYG024971	0.83	Coatomer subunit epsilon-1 OS=Arabidopsis thaliana GN=At1g30630 PE=2 SV=1	Protein FATTY ACID EXPORT 1, chloroplastic OS=Arabidopsis thaliana GN=FAX1 PE=2 SV=1
LYG011646	LYG027818	0.81	Coatomer subunit epsilon-1 OS=Arabidopsis thaliana GN=At1g30630 PE=2 SV=1	Serine/threonine-protein kinase OXI1 OS=Arabidopsis thaliana GN=OXI1 PE=1 SV=1
LYG011646	LYG029237	0.85	Coatomer subunit epsilon-1 OS=Arabidopsis thaliana GN=At1g30630 PE=2 SV=1	Squalene epoxidase 3 OS=Arabidopsis thaliana GN=SQE3 PE=1 SV=1
LYG011646	LYG030876	0.82	Coatomer subunit epsilon-1 OS=Arabidopsis thaliana GN=At1g30630 PE=2 SV=1	Probable folate-biopterin transporter 9, chloroplastic OS=Arabidopsis thaliana GN=At2g33280 PE=3 SV=2
LYG011646	LYG033310	0.82	Coatomer subunit epsilon-1 OS=Arabidopsis thaliana GN=At1g30630 PE=2 SV=1	(Z)-3-hexen-1-ol acetyltransferase OS=Arabidopsis thaliana GN=CHAT PE=1 SV=1
LYG011646	LYG036287	0.85	Coatomer subunit epsilon-1 OS=Arabidopsis thaliana GN=At1g30630 PE=2 SV=1	V-type proton ATPase subunit D OS=Arabidopsis thaliana GN=VHA-D PE=1 SV=2
LYG011646	LYG036556	0.83	Coatomer subunit epsilon-1 OS=Arabidopsis thaliana GN=At1g30630 PE=2 SV=1	Early nodulin-like protein 1 OS=Arabidopsis thaliana GN=At2g25060 PE=1 SV=2
LYG011646	LYG036614	0.8	Coatomer subunit epsilon-1 OS=Arabidopsis thaliana GN=At1g30630 PE=2 SV=1	Inosine-5'-monophosphate dehydrogenase 2 OS=Arabidopsis thaliana GN=At1g16350 PE=1 SV=1
LYG011646	LYG036762	0.82	Coatomer subunit epsilon-1 OS=Arabidopsis thaliana GN=At1g30630 PE=2 SV=1	--
LYG011646	LYG038337	0.84	Coatomer subunit epsilon-1 OS=Arabidopsis thaliana GN=At1g30630 PE=2 SV=1	Putative axial regulator YABBY 2 OS=Arabidopsis thaliana GN=YAB2 PE=2 SV=1
LYG011683	LYG012334	0.8	Protein TIFY 5A OS=Arabidopsis thaliana GN=TIFY5A PE=1 SV=1	2-C-methyl-D-erythritol 2,4-cyclodiphosphate synthase, chloroplastic OS=Arabidopsis thaliana GN=ISPF PE=1 SV=1
LYG011683	LYG012414	0.82	Protein TIFY 5A OS=Arabidopsis thaliana GN=TIFY5A PE=1 SV=1	Heterogeneous nuclear ribonucleoprotein 1 OS=Arabidopsis thaliana GN=RNP1 PE=1 SV=1
LYG011683	LYG012557	0.84	Protein TIFY 5A OS=Arabidopsis thaliana GN=TIFY5A PE=1 SV=1	Ras-related protein RABD2c OS=Arabidopsis thaliana GN=RABD2C PE=2 SV=1
LYG011683	LYG012674	0.81	Protein TIFY 5A OS=Arabidopsis thaliana GN=TIFY5A PE=1 SV=1	Nucleoid-associated protein alr5067 OS=Nostoc sp. (strain PCC 7120 / UTEX 2576) GN=alr5067 PE=3 SV=1
LYG011683	LYG012704	0.81	Protein TIFY 5A OS=Arabidopsis thaliana GN=TIFY5A PE=1 SV=1	Cytochrome b-c1 complex subunit 7-2 OS=Arabidopsis thaliana GN=QCR7-2 PE=1 SV=1
LYG011683	LYG012807	0.81	Protein TIFY 5A OS=Arabidopsis thaliana GN=TIFY5A PE=1 SV=1	Probable UDP-arabinopyranose mutase 5 OS=Arabidopsis thaliana GN=RGP5 PE=1 SV=1
LYG011683	LYG013665	0.81	Protein TIFY 5A OS=Arabidopsis thaliana GN=TIFY5A PE=1 SV=1	Prolycopene isomerase, chloroplastic OS=Arabidopsis thaliana GN=CRTISO PE=2 SV=2
LYG011683	LYG013691	0.81	Protein TIFY 5A OS=Arabidopsis thaliana GN=TIFY5A PE=1 SV=1	Oxysterol-binding protein-related protein 4B OS=Arabidopsis thaliana GN=ORP4B PE=2 SV=2
LYG011683	LYG014798	0.81	Protein TIFY 5A OS=Arabidopsis thaliana GN=TIFY5A PE=1 SV=1	Geranylgeranyl pyrophosphate synthase, chloroplastic/chromoplastic OS=Sinapis alba GN=GGPS1 PE=1 SV=1
LYG011683	LYG014907	0.8	Protein TIFY 5A OS=Arabidopsis thaliana GN=TIFY5A PE=1 SV=1	1-deoxy-D-xylulose-5-phosphate synthase, chloroplastic OS=Arabidopsis thaliana GN=DXS PE=1 SV=2
LYG011683	LYG015816	0.82	Protein TIFY 5A OS=Arabidopsis thaliana GN=TIFY5A PE=1 SV=1	--
LYG011683	LYG016318	0.83	Protein TIFY 5A OS=Arabidopsis thaliana GN=TIFY5A PE=1 SV=1	UPF0051 protein ABCI8, chloroplastic OS=Arabidopsis thaliana GN=ABCI8 PE=2 SV=1
LYG011683	LYG016657	0.84	Protein TIFY 5A OS=Arabidopsis thaliana GN=TIFY5A PE=1 SV=1	Pentatricopeptide repeat-containing protein At2g45350, chloroplastic OS=Arabidopsis thaliana GN=CRR4 PE=1 SV=2
LYG011683	LYG018160	0.82	Protein TIFY 5A OS=Arabidopsis thaliana GN=TIFY5A PE=1 SV=1	--
LYG011683	LYG018170	0.81	Protein TIFY 5A OS=Arabidopsis thaliana GN=TIFY5A PE=1 SV=1	ADP-ribosylation factor 2 OS=Oryza sativa subsp. japonica GN=ARF PE=2 SV=2
LYG011683	LYG018345	0.83	Protein TIFY 5A OS=Arabidopsis thaliana GN=TIFY5A PE=1 SV=1	Peter Pan-like protein OS=Arabidopsis thaliana GN=PPAN PE=1 SV=1
LYG011683	LYG018428	0.82	Protein TIFY 5A OS=Arabidopsis thaliana GN=TIFY5A PE=1 SV=1	Fatty-acid-binding protein 1 OS=Arabidopsis thaliana GN=FAP1 PE=1 SV=1
LYG011683	LYG018651	0.85	Protein TIFY 5A OS=Arabidopsis thaliana GN=TIFY5A PE=1 SV=1	Lycopene beta cyclase, chloroplastic OS=Arabidopsis thaliana GN=LCY1 PE=2 SV=1
LYG011683	LYG019030	0.86	Protein TIFY 5A OS=Arabidopsis thaliana GN=TIFY5A PE=1 SV=1	Zeta-carotene desaturase, chloroplastic/chromoplastic OS=Arabidopsis thaliana GN=ZDS1 PE=1 SV=3
LYG011683	LYG019198	0.88	Protein TIFY 5A OS=Arabidopsis thaliana GN=TIFY5A PE=1 SV=1	Zinc-binding alcohol dehydrogenase domain-containing protein 2 OS=Mus musculus GN=Zadh2 PE=1 SV=1
LYG011683	LYG019340	0.89	Protein TIFY 5A OS=Arabidopsis thaliana GN=TIFY5A PE=1 SV=1	Heterodimeric geranylgeranyl pyrophosphate synthase small subunit, chloroplastic OS=Arabidopsis thaliana GN=GGR PE=1 SV=2
LYG011683	LYG020017	0.85	Protein TIFY 5A OS=Arabidopsis thaliana GN=TIFY5A PE=1 SV=1	Ras-related protein RABC1 OS=Arabidopsis thaliana GN=RABC1 PE=1 SV=1
LYG011683	LYG020029	0.89	Protein TIFY 5A OS=Arabidopsis thaliana GN=TIFY5A PE=1 SV=1	Dof zinc finger protein DOF3.5 OS=Arabidopsis thaliana GN=DOF3.5 PE=3 SV=1
LYG011683	LYG020214	0.88	Protein TIFY 5A OS=Arabidopsis thaliana GN=TIFY5A PE=1 SV=1	Floral homeotic protein APETALA 3 OS=Arabidopsis thaliana GN=AP3 PE=1 SV=1
LYG011683	LYG020486	0.83	Protein TIFY 5A OS=Arabidopsis thaliana GN=TIFY5A PE=1 SV=1	UDP-Glycosyltransferase superfamily protein
LYG011683	LYG020634	0.81	Protein TIFY 5A OS=Arabidopsis thaliana GN=TIFY5A PE=1 SV=1	E3 ubiquitin-protein ligase RING1 OS=Gossypium hirsutum GN=RING1 PE=1 SV=1
LYG011683	LYG020822	0.81	Protein TIFY 5A OS=Arabidopsis thaliana GN=TIFY5A PE=1 SV=1	--
LYG011683	LYG021565	0.87	Protein TIFY 5A OS=Arabidopsis thaliana GN=TIFY5A PE=1 SV=1	Transcription factor MYB21 OS=Arabidopsis thaliana GN=MYB21 PE=1 SV=1
LYG011683	LYG021592	0.85	Protein TIFY 5A OS=Arabidopsis thaliana GN=TIFY5A PE=1 SV=1	Peroxidase 31 OS=Arabidopsis thaliana GN=PER31 PE=2 SV=1
LYG011683	LYG021690	0.83	Protein TIFY 5A OS=Arabidopsis thaliana GN=TIFY5A PE=1 SV=1	6-phosphogluconate dehydrogenase, decarboxylating 3 OS=Arabidopsis thaliana GN=At3g02360 PE=2 SV=1
LYG011683	LYG022521	0.8	Protein TIFY 5A OS=Arabidopsis thaliana GN=TIFY5A PE=1 SV=1	Phosphoserine aminotransferase 2, chloroplastic OS=Arabidopsis thaliana GN=PSAT2 PE=2 SV=1
LYG011683	LYG022610	0.83	Protein TIFY 5A OS=Arabidopsis thaliana GN=TIFY5A PE=1 SV=1	Flavonoid 3'-monooxygenase OS=Arabidopsis thaliana GN=CYP75B1 PE=1 SV=1
LYG011683	LYG023133	0.87	Protein TIFY 5A OS=Arabidopsis thaliana GN=TIFY5A PE=1 SV=1	E3 ubiquitin protein ligase DRIP2 OS=Arabidopsis thaliana GN=DRIP2 PE=1 SV=1
LYG011683	LYG023418	0.86	Protein TIFY 5A OS=Arabidopsis thaliana GN=TIFY5A PE=1 SV=1	Glutamine amidotransferase type 1 family protein
LYG011683	LYG023611	0.81	Protein TIFY 5A OS=Arabidopsis thaliana GN=TIFY5A PE=1 SV=1	--
LYG011683	LYG023666	0.84	Protein TIFY 5A OS=Arabidopsis thaliana GN=TIFY5A PE=1 SV=1	Protein SPA, chloroplastic OS=Solanum lycopersicum GN=SPA PE=2 SV=1
LYG011683	LYG023669	0.85	Protein TIFY 5A OS=Arabidopsis thaliana GN=TIFY5A PE=1 SV=1	Peptide methionine sulfoxide reductase OS=Brassica napus GN=PMSR PE=2 SV=1
LYG011683	LYG024684	0.84	Protein TIFY 5A OS=Arabidopsis thaliana GN=TIFY5A PE=1 SV=1	cytochrome P450 monooxygenase
LYG011683	LYG024982	0.85	Protein TIFY 5A OS=Arabidopsis thaliana GN=TIFY5A PE=1 SV=1	Lycopene beta cyclase, chloroplastic OS=Arabidopsis thaliana GN=LCY1 PE=2 SV=1
LYG011683	LYG025448	0.9	Protein TIFY 5A OS=Arabidopsis thaliana GN=TIFY5A PE=1 SV=1	Dihydrolipoyllysine-residue acetyltransferase component 3 of pyruvate dehydrogenase complex, mitochondrial OS=Arabidopsis thaliana GN=At1g54220 PE=2 SV=1
LYG011683	LYG025858	0.88	Protein TIFY 5A OS=Arabidopsis thaliana GN=TIFY5A PE=1 SV=1	Probable strigolactone esterase D14 OS=Oryza sativa subsp. japonica GN=D14 PE=1 SV=1
LYG011683	LYG026347	0.86	Protein TIFY 5A OS=Arabidopsis thaliana GN=TIFY5A PE=1 SV=1	Geranylgeranyl pyrophosphate synthase, chloroplastic/chromoplastic OS=Sinapis alba GN=GGPS1 PE=1 SV=1
LYG011683	LYG026783	0.9	Protein TIFY 5A OS=Arabidopsis thaliana GN=TIFY5A PE=1 SV=1	Peroxisomal acyl-coenzyme A oxidase 1 OS=Arabidopsis thaliana GN=ACX1 PE=1 SV=1
LYG011683	LYG027267	0.88	Protein TIFY 5A OS=Arabidopsis thaliana GN=TIFY5A PE=1 SV=1	3-ketoacyl-CoA thiolase 2, peroxisomal OS=Arabidopsis thaliana GN=PED1 PE=1 SV=2
LYG011683	LYG027655	0.83	Protein TIFY 5A OS=Arabidopsis thaliana GN=TIFY5A PE=1 SV=1	--
LYG011683	LYG027839	0.83	Protein TIFY 5A OS=Arabidopsis thaliana GN=TIFY5A PE=1 SV=1	Cyclin-C1-1 OS=Arabidopsis thaliana GN=CYCC1-1 PE=2 SV=2
LYG011683	LYG027932	0.81	Protein TIFY 5A OS=Arabidopsis thaliana GN=TIFY5A PE=1 SV=1	DNA-damage-repair/toleration protein DRT100 OS=Arabidopsis thaliana GN=DRT100 PE=2 SV=2
LYG011683	LYG028135	0.81	Protein TIFY 5A OS=Arabidopsis thaliana GN=TIFY5A PE=1 SV=1	Polyol transporter 5 OS=Arabidopsis thaliana GN=PLT5 PE=1 SV=2
LYG011683	LYG028448	0.81	Protein TIFY 5A OS=Arabidopsis thaliana GN=TIFY5A PE=1 SV=1	Agamous-like MADS-box protein AGL6 OS=Arabidopsis thaliana GN=AGL6 PE=1 SV=2
LYG011683	LYG028840	0.82	Protein TIFY 5A OS=Arabidopsis thaliana GN=TIFY5A PE=1 SV=1	--
LYG011683	LYG029004	0.82	Protein TIFY 5A OS=Arabidopsis thaliana GN=TIFY5A PE=1 SV=1	ATP synthase subunit O, mitochondrial OS=Arabidopsis thaliana GN=At5g13450 PE=1 SV=2
LYG011683	LYG029295	0.84	Protein TIFY 5A OS=Arabidopsis thaliana GN=TIFY5A PE=1 SV=1	Probable carboxylesterase 7 OS=Arabidopsis thaliana GN=CXE7 PE=2 SV=1
LYG011683	LYG029307	0.8	Protein TIFY 5A OS=Arabidopsis thaliana GN=TIFY5A PE=1 SV=1	4-hydroxy-3-methylbut-2-enyl diphosphate reductase, chloroplastic OS=Arabidopsis thaliana GN=ISPH PE=2 SV=1
LYG011683	LYG029412	0.87	Protein TIFY 5A OS=Arabidopsis thaliana GN=TIFY5A PE=1 SV=1	Protein kinase superfamily protein
LYG011683	LYG029592	0.85	Protein TIFY 5A OS=Arabidopsis thaliana GN=TIFY5A PE=1 SV=1	Patellin-3 OS=Arabidopsis thaliana GN=PATL3 PE=1 SV=2
LYG011683	LYG029673	0.81	Protein TIFY 5A OS=Arabidopsis thaliana GN=TIFY5A PE=1 SV=1	Methionine aminotransferase OS=Escherichia coli (strain K12) GN=ybdL PE=1 SV=1
LYG011683	LYG029733	0.85	Protein TIFY 5A OS=Arabidopsis thaliana GN=TIFY5A PE=1 SV=1	Dof zinc finger protein DOF3.5 OS=Arabidopsis thaliana GN=DOF3.5 PE=3 SV=1
LYG011683	LYG030693	0.83	Protein TIFY 5A OS=Arabidopsis thaliana GN=TIFY5A PE=1 SV=1	UDP-galactose transporter 2 OS=Arabidopsis thaliana GN=UDP-GALT2 PE=2 SV=1
LYG011683	LYG030854	0.81	Protein TIFY 5A OS=Arabidopsis thaliana GN=TIFY5A PE=1 SV=1	F-box protein At2g02240 OS=Arabidopsis thaliana GN=At2g02240 PE=2 SV=1
LYG011683	LYG031002	0.83	Protein TIFY 5A OS=Arabidopsis thaliana GN=TIFY5A PE=1 SV=1	Stem-specific protein TSJT1 OS=Nicotiana tabacum GN=TSJT1 PE=2 SV=1
LYG011683	LYG031380	0.82	Protein TIFY 5A OS=Arabidopsis thaliana GN=TIFY5A PE=1 SV=1	UPF0481 protein At3g47200 OS=Arabidopsis thaliana GN=At3g47200 PE=2 SV=1
LYG011683	LYG031885	0.82	Protein TIFY 5A OS=Arabidopsis thaliana GN=TIFY5A PE=1 SV=1	12-oxophytodienoate reductase 3 OS=Arabidopsis thaliana GN=OPR3 PE=1 SV=2
LYG011683	LYG032309	0.8	Protein TIFY 5A OS=Arabidopsis thaliana GN=TIFY5A PE=1 SV=1	--
LYG011683	LYG032443	0.82	Protein TIFY 5A OS=Arabidopsis thaliana GN=TIFY5A PE=1 SV=1	Fruit protein pKIWI502 OS=Actinidia deliciosa GN=pKIWI502 PE=2 SV=1
LYG011683	LYG032448	0.81	Protein TIFY 5A OS=Arabidopsis thaliana GN=TIFY5A PE=1 SV=1	MATE efflux family protein 6 OS=Arabidopsis thaliana GN=DTXL2 PE=3 SV=2
LYG011683	LYG032577	0.84	Protein TIFY 5A OS=Arabidopsis thaliana GN=TIFY5A PE=1 SV=1	Probable 6-phosphogluconolactonase 1 OS=Arabidopsis thaliana GN=At1g13700 PE=2 SV=1
LYG011683	LYG032678	0.84	Protein TIFY 5A OS=Arabidopsis thaliana GN=TIFY5A PE=1 SV=1	Transcription factor BPE OS=Arabidopsis thaliana GN=BPE PE=2 SV=1
LYG011683	LYG032717	0.8	Protein TIFY 5A OS=Arabidopsis thaliana GN=TIFY5A PE=1 SV=1	Aldehyde dehydrogenase family 2 member B7, mitochondrial OS=Arabidopsis thaliana GN=ALDH2B7 PE=2 SV=2
LYG011683	LYG032886	0.83	Protein TIFY 5A OS=Arabidopsis thaliana GN=TIFY5A PE=1 SV=1	Uncharacterized protein At1g32220, chloroplastic OS=Arabidopsis thaliana GN=At1g32220 PE=2 SV=1
LYG011683	LYG033898	0.87	Protein TIFY 5A OS=Arabidopsis thaliana GN=TIFY5A PE=1 SV=1	15-cis-zeta-carotene isomerase, chloroplastic OS=Arabidopsis thaliana GN=Z-ISO PE=1 SV=1
LYG011683	LYG034218	0.86	Protein TIFY 5A OS=Arabidopsis thaliana GN=TIFY5A PE=1 SV=1	3-ketoacyl-CoA thiolase 2, peroxisomal OS=Arabidopsis thaliana GN=PED1 PE=1 SV=2
LYG011683	LYG034522	0.81	Protein TIFY 5A OS=Arabidopsis thaliana GN=TIFY5A PE=1 SV=1	Calcium-dependent protein kinase 3 OS=Arabidopsis thaliana GN=CPK3 PE=1 SV=1
LYG011683	LYG034750	0.91	Protein TIFY 5A OS=Arabidopsis thaliana GN=TIFY5A PE=1 SV=1	Peroxisomal acyl-coenzyme A oxidase 1 OS=Arabidopsis thaliana GN=ACX1 PE=1 SV=1
LYG011683	LYG035000	0.87	Protein TIFY 5A OS=Arabidopsis thaliana GN=TIFY5A PE=1 SV=1	4-diphosphocytidyl-2-C-methyl-D-erythritol kinase, chloroplastic OS=Arabidopsis thaliana GN=ISPE PE=2 SV=1
LYG011683	LYG035102	0.86	Protein TIFY 5A OS=Arabidopsis thaliana GN=TIFY5A PE=1 SV=1	4-hydroxy-3-methylbut-2-en-1-yl diphosphate synthase (ferredoxin), chloroplastic OS=Arabidopsis thaliana GN=ISPG PE=1 SV=1
LYG011683	LYG035222	0.81	Protein TIFY 5A OS=Arabidopsis thaliana GN=TIFY5A PE=1 SV=1	Sulfate transporter 3.1 OS=Arabidopsis thaliana GN=SULTR3;1 PE=2 SV=1
LYG011683	LYG035253	0.85	Protein TIFY 5A OS=Arabidopsis thaliana GN=TIFY5A PE=1 SV=1	Internal alternative NAD(P)H-ubiquinone oxidoreductase A1, mitochondrial OS=Arabidopsis thaliana GN=NDA1 PE=2 SV=1
LYG011683	LYG035259	0.85	Protein TIFY 5A OS=Arabidopsis thaliana GN=TIFY5A PE=1 SV=1	ER lumen protein-retaining receptor B OS=Arabidopsis thaliana GN=ERD2B PE=1 SV=1
LYG011683	LYG035404	0.83	Protein TIFY 5A OS=Arabidopsis thaliana GN=TIFY5A PE=1 SV=1	--
LYG011683	LYG035789	0.81	Protein TIFY 5A OS=Arabidopsis thaliana GN=TIFY5A PE=1 SV=1	--
LYG011683	LYG035944	0.81	Protein TIFY 5A OS=Arabidopsis thaliana GN=TIFY5A PE=1 SV=1	--
LYG011683	LYG036288	0.86	Protein TIFY 5A OS=Arabidopsis thaliana GN=TIFY5A PE=1 SV=1	Citrate synthase 3, peroxisomal OS=Arabidopsis thaliana GN=CSY3 PE=2 SV=1
LYG011683	LYG036378	0.81	Protein TIFY 5A OS=Arabidopsis thaliana GN=TIFY5A PE=1 SV=1	--
LYG011683	LYG036673	0.8	Protein TIFY 5A OS=Arabidopsis thaliana GN=TIFY5A PE=1 SV=1	Heterogeneous nuclear ribonucleoprotein 1 OS=Arabidopsis thaliana GN=RNP1 PE=1 SV=1
LYG011683	LYG037757	0.82	Protein TIFY 5A OS=Arabidopsis thaliana GN=TIFY5A PE=1 SV=1	Cyclase-associated protein 1 OS=Arabidopsis thaliana GN=CAP1 PE=2 SV=1
LYG011683	LYG038342	0.83	Protein TIFY 5A OS=Arabidopsis thaliana GN=TIFY5A PE=1 SV=1	--
LYG011683	LYG038482	0.82	Protein TIFY 5A OS=Arabidopsis thaliana GN=TIFY5A PE=1 SV=1	Chaperone protein DnaJ OS=Clostridium botulinum (strain Eklund 17B / Type B) GN=dnaJ PE=3 SV=1
LYG011683	LYG038511	0.87	Protein TIFY 5A OS=Arabidopsis thaliana GN=TIFY5A PE=1 SV=1	--
LYG011683	LYG038543	0.83	Protein TIFY 5A OS=Arabidopsis thaliana GN=TIFY5A PE=1 SV=1	Indole-3-acetic acid-induced protein ARG2 OS=Vigna radiata var. radiata GN=ARG2 PE=2 SV=1
LYG011683	LYG038645	0.81	Protein TIFY 5A OS=Arabidopsis thaliana GN=TIFY5A PE=1 SV=1	15-cis-zeta-carotene isomerase, chloroplastic OS=Arabidopsis thaliana GN=Z-ISO PE=1 SV=1
LYG011683	LYG038924	0.82	Protein TIFY 5A OS=Arabidopsis thaliana GN=TIFY5A PE=1 SV=1	Plastidial pyruvate kinase 2 OS=Arabidopsis thaliana GN=PKP2 PE=1 SV=1
LYG011683	LYG039625	0.88	Protein TIFY 5A OS=Arabidopsis thaliana GN=TIFY5A PE=1 SV=1	Uncharacterized protein At1g32220, chloroplastic OS=Arabidopsis thaliana GN=At1g32220 PE=2 SV=1
LYG011683	LYG039655	0.91	Protein TIFY 5A OS=Arabidopsis thaliana GN=TIFY5A PE=1 SV=1	Autophagy-related protein 8f OS=Arabidopsis thaliana GN=ATG8F PE=2 SV=1
LYG011683	LYG039884	0.82	Protein TIFY 5A OS=Arabidopsis thaliana GN=TIFY5A PE=1 SV=1	NADH dehydrogenase [ubiquinone] flavoprotein 1, mitochondrial OS=Arabidopsis thaliana GN=At5g08530 PE=2 SV=1
LYG011683	LYG040922	0.81	Protein TIFY 5A OS=Arabidopsis thaliana GN=TIFY5A PE=1 SV=1	F-box protein At2g02240 OS=Arabidopsis thaliana GN=At2g02240 PE=2 SV=1
LYG011721	LYG012500	0.83	CBL-interacting serine/threonine-protein kinase 12 OS=Arabidopsis thaliana GN=CIPK12 PE=1 SV=1	F-box protein PP2-A13 OS=Arabidopsis thaliana GN=PP2A13 PE=1 SV=1
LYG011721	LYG012511	0.85	CBL-interacting serine/threonine-protein kinase 12 OS=Arabidopsis thaliana GN=CIPK12 PE=1 SV=1	Protein STAY-GREEN 1, chloroplastic OS=Arabidopsis thaliana GN=SGR1 PE=1 SV=1
LYG011721	LYG012557	0.84	CBL-interacting serine/threonine-protein kinase 12 OS=Arabidopsis thaliana GN=CIPK12 PE=1 SV=1	Ras-related protein RABD2c OS=Arabidopsis thaliana GN=RABD2C PE=2 SV=1
LYG011721	LYG013403	0.83	CBL-interacting serine/threonine-protein kinase 12 OS=Arabidopsis thaliana GN=CIPK12 PE=1 SV=1	UDP-glycosyltransferase 74D1 OS=Arabidopsis thaliana GN=UGT74D1 PE=1 SV=1
LYG011721	LYG013575	0.85	CBL-interacting serine/threonine-protein kinase 12 OS=Arabidopsis thaliana GN=CIPK12 PE=1 SV=1	Calmodulin-4 OS=Mus musculus GN=Calm4 PE=2 SV=2
LYG011721	LYG014114	0.8	CBL-interacting serine/threonine-protein kinase 12 OS=Arabidopsis thaliana GN=CIPK12 PE=1 SV=1	Digalactosyldiacylglycerol synthase 1, chloroplastic OS=Arabidopsis thaliana GN=DGD1 PE=1 SV=1
LYG011721	LYG014574	0.82	CBL-interacting serine/threonine-protein kinase 12 OS=Arabidopsis thaliana GN=CIPK12 PE=1 SV=1	Encodes a small ubiquitin-like modifier (SUMO) polypeptide that becomes covalently attached to various intracellular protein targets, much like ubiquitination, leading to post-translational modification of those targets. SUMO2 can form SUMO chains through lysine residue 10 during in vitro assays.
LYG011721	LYG014798	0.9	CBL-interacting serine/threonine-protein kinase 12 OS=Arabidopsis thaliana GN=CIPK12 PE=1 SV=1	Geranylgeranyl pyrophosphate synthase, chloroplastic/chromoplastic OS=Sinapis alba GN=GGPS1 PE=1 SV=1
LYG011721	LYG016388	0.81	CBL-interacting serine/threonine-protein kinase 12 OS=Arabidopsis thaliana GN=CIPK12 PE=1 SV=1	Glutaredoxin-C9 OS=Arabidopsis thaliana GN=GRXC9 PE=1 SV=1
LYG011721	LYG019340	0.83	CBL-interacting serine/threonine-protein kinase 12 OS=Arabidopsis thaliana GN=CIPK12 PE=1 SV=1	Heterodimeric geranylgeranyl pyrophosphate synthase small subunit, chloroplastic OS=Arabidopsis thaliana GN=GGR PE=1 SV=2
LYG011721	LYG019659	0.8	CBL-interacting serine/threonine-protein kinase 12 OS=Arabidopsis thaliana GN=CIPK12 PE=1 SV=1	(E)-beta-ocimene synthase, chloroplastic OS=Arabidopsis thaliana GN=TPS02 PE=2 SV=1
LYG011721	LYG020233	0.84	CBL-interacting serine/threonine-protein kinase 12 OS=Arabidopsis thaliana GN=CIPK12 PE=1 SV=1	Transmembrane protein 136 OS=Homo sapiens GN=TMEM136 PE=2 SV=2
LYG011721	LYG020634	0.87	CBL-interacting serine/threonine-protein kinase 12 OS=Arabidopsis thaliana GN=CIPK12 PE=1 SV=1	E3 ubiquitin-protein ligase RING1 OS=Gossypium hirsutum GN=RING1 PE=1 SV=1
LYG011721	LYG021690	0.81	CBL-interacting serine/threonine-protein kinase 12 OS=Arabidopsis thaliana GN=CIPK12 PE=1 SV=1	6-phosphogluconate dehydrogenase, decarboxylating 3 OS=Arabidopsis thaliana GN=At3g02360 PE=2 SV=1
LYG011721	LYG022096	0.86	CBL-interacting serine/threonine-protein kinase 12 OS=Arabidopsis thaliana GN=CIPK12 PE=1 SV=1	Phospho-2-dehydro-3-deoxyheptonate aldolase 1, chloroplastic OS=Arabidopsis thaliana GN=DHS1 PE=2 SV=2
LYG011721	LYG022610	0.92	CBL-interacting serine/threonine-protein kinase 12 OS=Arabidopsis thaliana GN=CIPK12 PE=1 SV=1	Flavonoid 3'-monooxygenase OS=Arabidopsis thaliana GN=CYP75B1 PE=1 SV=1
LYG011721	LYG023264	0.81	CBL-interacting serine/threonine-protein kinase 12 OS=Arabidopsis thaliana GN=CIPK12 PE=1 SV=1	Venom phosphodiesterase 2 OS=Crotalus adamanteus PE=1 SV=1
LYG011721	LYG023306	0.84	CBL-interacting serine/threonine-protein kinase 12 OS=Arabidopsis thaliana GN=CIPK12 PE=1 SV=1	Ferredoxin-3, chloroplastic OS=Arabidopsis thaliana GN=FD3 PE=1 SV=1
LYG011721	LYG023669	0.87	CBL-interacting serine/threonine-protein kinase 12 OS=Arabidopsis thaliana GN=CIPK12 PE=1 SV=1	Peptide methionine sulfoxide reductase OS=Brassica napus GN=PMSR PE=2 SV=1
LYG011721	LYG023682	0.81	CBL-interacting serine/threonine-protein kinase 12 OS=Arabidopsis thaliana GN=CIPK12 PE=1 SV=1	Quinone oxidoreductase 1 OS=Escherichia coli (strain K12) GN=qorA PE=1 SV=1
LYG011721	LYG024684	0.89	CBL-interacting serine/threonine-protein kinase 12 OS=Arabidopsis thaliana GN=CIPK12 PE=1 SV=1	cytochrome P450 monooxygenase
LYG011721	LYG025828	0.87	CBL-interacting serine/threonine-protein kinase 12 OS=Arabidopsis thaliana GN=CIPK12 PE=1 SV=1	--
LYG011721	LYG025858	0.85	CBL-interacting serine/threonine-protein kinase 12 OS=Arabidopsis thaliana GN=CIPK12 PE=1 SV=1	Probable strigolactone esterase D14 OS=Oryza sativa subsp. japonica GN=D14 PE=1 SV=1
LYG011721	LYG026335	0.81	CBL-interacting serine/threonine-protein kinase 12 OS=Arabidopsis thaliana GN=CIPK12 PE=1 SV=1	3-ketoacyl-CoA synthase 6 OS=Arabidopsis thaliana GN=CUT1 PE=1 SV=1
LYG011721	LYG026783	0.86	CBL-interacting serine/threonine-protein kinase 12 OS=Arabidopsis thaliana GN=CIPK12 PE=1 SV=1	Peroxisomal acyl-coenzyme A oxidase 1 OS=Arabidopsis thaliana GN=ACX1 PE=1 SV=1
LYG011721	LYG026932	0.83	CBL-interacting serine/threonine-protein kinase 12 OS=Arabidopsis thaliana GN=CIPK12 PE=1 SV=1	Lysophospholipid acyltransferase LPEAT1 OS=Arabidopsis thaliana GN=LPEAT1 PE=1 SV=1
LYG011721	LYG027267	0.85	CBL-interacting serine/threonine-protein kinase 12 OS=Arabidopsis thaliana GN=CIPK12 PE=1 SV=1	3-ketoacyl-CoA thiolase 2, peroxisomal OS=Arabidopsis thaliana GN=PED1 PE=1 SV=2
LYG011721	LYG027533	0.86	CBL-interacting serine/threonine-protein kinase 12 OS=Arabidopsis thaliana GN=CIPK12 PE=1 SV=1	Potassium transporter 4 OS=Arabidopsis thaliana GN=POT4 PE=1 SV=2
LYG011721	LYG027839	0.8	CBL-interacting serine/threonine-protein kinase 12 OS=Arabidopsis thaliana GN=CIPK12 PE=1 SV=1	Cyclin-C1-1 OS=Arabidopsis thaliana GN=CYCC1-1 PE=2 SV=2
LYG011721	LYG027904	0.81	CBL-interacting serine/threonine-protein kinase 12 OS=Arabidopsis thaliana GN=CIPK12 PE=1 SV=1	Glutathionyl-hydroquinone reductase YqjG OS=Escherichia coli (strain K12) GN=yqjG PE=1 SV=1
LYG011721	LYG028129	0.83	CBL-interacting serine/threonine-protein kinase 12 OS=Arabidopsis thaliana GN=CIPK12 PE=1 SV=1	Ras-related protein RABG3f OS=Arabidopsis thaliana GN=RABG3F PE=2 SV=1
LYG011721	LYG028135	0.93	CBL-interacting serine/threonine-protein kinase 12 OS=Arabidopsis thaliana GN=CIPK12 PE=1 SV=1	Polyol transporter 5 OS=Arabidopsis thaliana GN=PLT5 PE=1 SV=2
LYG011721	LYG028138	0.84	CBL-interacting serine/threonine-protein kinase 12 OS=Arabidopsis thaliana GN=CIPK12 PE=1 SV=1	UDP-D-xylose:L-fucose alpha-1,3-D-xylosyltransferase 2 OS=Arabidopsis thaliana GN=RGXT2 PE=1 SV=1
LYG011721	LYG029307	0.85	CBL-interacting serine/threonine-protein kinase 12 OS=Arabidopsis thaliana GN=CIPK12 PE=1 SV=1	4-hydroxy-3-methylbut-2-enyl diphosphate reductase, chloroplastic OS=Arabidopsis thaliana GN=ISPH PE=2 SV=1
LYG011721	LYG029412	0.83	CBL-interacting serine/threonine-protein kinase 12 OS=Arabidopsis thaliana GN=CIPK12 PE=1 SV=1	Protein kinase superfamily protein
LYG011721	LYG029584	0.86	CBL-interacting serine/threonine-protein kinase 12 OS=Arabidopsis thaliana GN=CIPK12 PE=1 SV=1	Transcription repressor MYB4 OS=Arabidopsis thaliana GN=MYB4 PE=1 SV=1
LYG011721	LYG029592	0.88	CBL-interacting serine/threonine-protein kinase 12 OS=Arabidopsis thaliana GN=CIPK12 PE=1 SV=1	Patellin-3 OS=Arabidopsis thaliana GN=PATL3 PE=1 SV=2
LYG011721	LYG029611	0.82	CBL-interacting serine/threonine-protein kinase 12 OS=Arabidopsis thaliana GN=CIPK12 PE=1 SV=1	Transcription repressor MYB4 OS=Arabidopsis thaliana GN=MYB4 PE=1 SV=1
LYG011721	LYG030859	0.83	CBL-interacting serine/threonine-protein kinase 12 OS=Arabidopsis thaliana GN=CIPK12 PE=1 SV=1	Putative vesicle-associated membrane protein 726 OS=Arabidopsis thaliana GN=VAMP726 PE=3 SV=2
LYG011721	LYG031352	0.9	CBL-interacting serine/threonine-protein kinase 12 OS=Arabidopsis thaliana GN=CIPK12 PE=1 SV=1	Purine-uracil permease NCS1 OS=Arabidopsis thaliana GN=NCS1 PE=1 SV=1
LYG011721	LYG031523	0.82	CBL-interacting serine/threonine-protein kinase 12 OS=Arabidopsis thaliana GN=CIPK12 PE=1 SV=1	Zinc finger protein CONSTANS-LIKE 5 OS=Arabidopsis thaliana GN=COL5 PE=2 SV=2
LYG011721	LYG031593	0.87	CBL-interacting serine/threonine-protein kinase 12 OS=Arabidopsis thaliana GN=CIPK12 PE=1 SV=1	Cation/calcium exchanger 1 OS=Arabidopsis thaliana GN=CCX1 PE=2 SV=1
LYG011721	LYG031795	0.81	CBL-interacting serine/threonine-protein kinase 12 OS=Arabidopsis thaliana GN=CIPK12 PE=1 SV=1	Polyol transporter 5 OS=Arabidopsis thaliana GN=PLT5 PE=1 SV=2
LYG011721	LYG032535	0.83	CBL-interacting serine/threonine-protein kinase 12 OS=Arabidopsis thaliana GN=CIPK12 PE=1 SV=1	ABC transporter G family member 21 OS=Arabidopsis thaliana GN=ABCG21 PE=2 SV=2
LYG011721	LYG032886	0.85	CBL-interacting serine/threonine-protein kinase 12 OS=Arabidopsis thaliana GN=CIPK12 PE=1 SV=1	Uncharacterized protein At1g32220, chloroplastic OS=Arabidopsis thaliana GN=At1g32220 PE=2 SV=1
LYG011721	LYG033220	0.85	CBL-interacting serine/threonine-protein kinase 12 OS=Arabidopsis thaliana GN=CIPK12 PE=1 SV=1	Probable protein phosphatase 2C 59 OS=Arabidopsis thaliana GN=WIN2 PE=1 SV=1
LYG011721	LYG033750	0.8	CBL-interacting serine/threonine-protein kinase 12 OS=Arabidopsis thaliana GN=CIPK12 PE=1 SV=1	MLO-like protein 1 OS=Arabidopsis thaliana GN=MLO1 PE=1 SV=1
LYG011721	LYG034056	0.82	CBL-interacting serine/threonine-protein kinase 12 OS=Arabidopsis thaliana GN=CIPK12 PE=1 SV=1	Hypoxia-responsive family protein
LYG011721	LYG034218	0.82	CBL-interacting serine/threonine-protein kinase 12 OS=Arabidopsis thaliana GN=CIPK12 PE=1 SV=1	3-ketoacyl-CoA thiolase 2, peroxisomal OS=Arabidopsis thaliana GN=PED1 PE=1 SV=2
LYG011721	LYG034522	0.85	CBL-interacting serine/threonine-protein kinase 12 OS=Arabidopsis thaliana GN=CIPK12 PE=1 SV=1	Calcium-dependent protein kinase 3 OS=Arabidopsis thaliana GN=CPK3 PE=1 SV=1
LYG011721	LYG034750	0.83	CBL-interacting serine/threonine-protein kinase 12 OS=Arabidopsis thaliana GN=CIPK12 PE=1 SV=1	Peroxisomal acyl-coenzyme A oxidase 1 OS=Arabidopsis thaliana GN=ACX1 PE=1 SV=1
LYG011721	LYG036322	0.82	CBL-interacting serine/threonine-protein kinase 12 OS=Arabidopsis thaliana GN=CIPK12 PE=1 SV=1	--
LYG011721	LYG036378	0.81	CBL-interacting serine/threonine-protein kinase 12 OS=Arabidopsis thaliana GN=CIPK12 PE=1 SV=1	--
LYG011721	LYG036803	0.84	CBL-interacting serine/threonine-protein kinase 12 OS=Arabidopsis thaliana GN=CIPK12 PE=1 SV=1	Internal alternative NAD(P)H-ubiquinone oxidoreductase A2, mitochondrial OS=Arabidopsis thaliana GN=NDA2 PE=2 SV=1
LYG011721	LYG037757	0.83	CBL-interacting serine/threonine-protein kinase 12 OS=Arabidopsis thaliana GN=CIPK12 PE=1 SV=1	Cyclase-associated protein 1 OS=Arabidopsis thaliana GN=CAP1 PE=2 SV=1
LYG011721	LYG037818	0.8	CBL-interacting serine/threonine-protein kinase 12 OS=Arabidopsis thaliana GN=CIPK12 PE=1 SV=1	Elicitor-responsive protein 1 OS=Oryza sativa subsp. japonica GN=ERG1 PE=2 SV=1
LYG011721	LYG038017	0.89	CBL-interacting serine/threonine-protein kinase 12 OS=Arabidopsis thaliana GN=CIPK12 PE=1 SV=1	Probable carboxylesterase 17 OS=Arabidopsis thaliana GN=CXE17 PE=2 SV=1
LYG011721	LYG038249	0.88	CBL-interacting serine/threonine-protein kinase 12 OS=Arabidopsis thaliana GN=CIPK12 PE=1 SV=1	Zinc finger protein ZAT5 OS=Arabidopsis thaliana GN=ZAT5 PE=2 SV=1
LYG011721	LYG038482	0.81	CBL-interacting serine/threonine-protein kinase 12 OS=Arabidopsis thaliana GN=CIPK12 PE=1 SV=1	Chaperone protein DnaJ OS=Clostridium botulinum (strain Eklund 17B / Type B) GN=dnaJ PE=3 SV=1
LYG011721	LYG039064	0.85	CBL-interacting serine/threonine-protein kinase 12 OS=Arabidopsis thaliana GN=CIPK12 PE=1 SV=1	(E)-beta-ocimene synthase, chloroplastic OS=Arabidopsis thaliana GN=TPS02 PE=2 SV=1
LYG011721	LYG039065	0.86	CBL-interacting serine/threonine-protein kinase 12 OS=Arabidopsis thaliana GN=CIPK12 PE=1 SV=1	(E)-beta-ocimene synthase, chloroplastic OS=Arabidopsis thaliana GN=TPS02 PE=2 SV=1
LYG011721	LYG039251	0.81	CBL-interacting serine/threonine-protein kinase 12 OS=Arabidopsis thaliana GN=CIPK12 PE=1 SV=1	Vacuolar protein sorting-associated protein 41 homolog OS=Arabidopsis thaliana GN=VPS41 PE=3 SV=3
LYG011721	LYG039285	0.81	CBL-interacting serine/threonine-protein kinase 12 OS=Arabidopsis thaliana GN=CIPK12 PE=1 SV=1	4-hydroxy-3-methylbut-2-en-1-yl diphosphate synthase (ferredoxin), chloroplastic OS=Arabidopsis thaliana GN=ISPG PE=1 SV=1
LYG011721	LYG039625	0.91	CBL-interacting serine/threonine-protein kinase 12 OS=Arabidopsis thaliana GN=CIPK12 PE=1 SV=1	Uncharacterized protein At1g32220, chloroplastic OS=Arabidopsis thaliana GN=At1g32220 PE=2 SV=1
LYG011721	LYG039655	0.81	CBL-interacting serine/threonine-protein kinase 12 OS=Arabidopsis thaliana GN=CIPK12 PE=1 SV=1	Autophagy-related protein 8f OS=Arabidopsis thaliana GN=ATG8F PE=2 SV=1
LYG011721	LYG040128	0.86	CBL-interacting serine/threonine-protein kinase 12 OS=Arabidopsis thaliana GN=CIPK12 PE=1 SV=1	Zinc finger protein ZAT5 OS=Arabidopsis thaliana GN=ZAT5 PE=2 SV=1
LYG011721	LYG040320	0.85	CBL-interacting serine/threonine-protein kinase 12 OS=Arabidopsis thaliana GN=CIPK12 PE=1 SV=1	Probable protein phosphatase 2C 59 OS=Arabidopsis thaliana GN=WIN2 PE=1 SV=1
LYG011721	LYG040634	0.83	CBL-interacting serine/threonine-protein kinase 12 OS=Arabidopsis thaliana GN=CIPK12 PE=1 SV=1	Eukaryotic translation initiation factor 6-2 OS=Arabidopsis thaliana GN=EIF6-2 PE=2 SV=1
LYG011782	LYG012221	0.86	Pentatricopeptide repeat-containing protein At4g16390, chloroplastic OS=Arabidopsis thaliana GN=P67 PE=1 SV=3	Porphobilinogen deaminase, chloroplastic OS=Arabidopsis thaliana GN=HEMC PE=1 SV=1
LYG011782	LYG012573	0.88	Pentatricopeptide repeat-containing protein At4g16390, chloroplastic OS=Arabidopsis thaliana GN=P67 PE=1 SV=3	ATP-dependent Clp protease proteolytic subunit-related protein 4, chloroplastic OS=Arabidopsis thaliana GN=CLPR4 PE=1 SV=1
LYG011782	LYG013691	0.82	Pentatricopeptide repeat-containing protein At4g16390, chloroplastic OS=Arabidopsis thaliana GN=P67 PE=1 SV=3	Oxysterol-binding protein-related protein 4B OS=Arabidopsis thaliana GN=ORP4B PE=2 SV=2
LYG011782	LYG014068	0.82	Pentatricopeptide repeat-containing protein At4g16390, chloroplastic OS=Arabidopsis thaliana GN=P67 PE=1 SV=3	--
LYG011782	LYG015412	0.8	Pentatricopeptide repeat-containing protein At4g16390, chloroplastic OS=Arabidopsis thaliana GN=P67 PE=1 SV=3	Peptide chain release factor PrfB1, chloroplastic OS=Arabidopsis thaliana GN=PRFB1 PE=2 SV=1
LYG011782	LYG015875	0.85	Pentatricopeptide repeat-containing protein At4g16390, chloroplastic OS=Arabidopsis thaliana GN=P67 PE=1 SV=3	3-oxoacyl-[acyl-carrier-protein] synthase III, chloroplastic OS=Arabidopsis thaliana GN=At1g62640 PE=2 SV=2
LYG011782	LYG016209	0.84	Pentatricopeptide repeat-containing protein At4g16390, chloroplastic OS=Arabidopsis thaliana GN=P67 PE=1 SV=3	Tryptophan synthase beta chain 2, chloroplastic OS=Arabidopsis thaliana GN=TSB2 PE=2 SV=2
LYG011782	LYG016524	0.88	Pentatricopeptide repeat-containing protein At4g16390, chloroplastic OS=Arabidopsis thaliana GN=P67 PE=1 SV=3	Rubredoxin OS=Synechocystis sp. (strain PCC 6803 / Kazusa) GN=rub PE=3 SV=1
LYG011782	LYG017915	0.89	Pentatricopeptide repeat-containing protein At4g16390, chloroplastic OS=Arabidopsis thaliana GN=P67 PE=1 SV=3	Protein TIC 21, chloroplastic OS=Arabidopsis thaliana GN=TIC21 PE=1 SV=1
LYG011782	LYG018345	0.85	Pentatricopeptide repeat-containing protein At4g16390, chloroplastic OS=Arabidopsis thaliana GN=P67 PE=1 SV=3	Peter Pan-like protein OS=Arabidopsis thaliana GN=PPAN PE=1 SV=1
LYG011782	LYG018428	0.88	Pentatricopeptide repeat-containing protein At4g16390, chloroplastic OS=Arabidopsis thaliana GN=P67 PE=1 SV=3	Fatty-acid-binding protein 1 OS=Arabidopsis thaliana GN=FAP1 PE=1 SV=1
LYG011782	LYG018598	0.83	Pentatricopeptide repeat-containing protein At4g16390, chloroplastic OS=Arabidopsis thaliana GN=P67 PE=1 SV=3	Non-specific lipid transfer protein GPI-anchored 2 OS=Arabidopsis thaliana GN=LTPG2 PE=2 SV=1
LYG011782	LYG018651	0.87	Pentatricopeptide repeat-containing protein At4g16390, chloroplastic OS=Arabidopsis thaliana GN=P67 PE=1 SV=3	Lycopene beta cyclase, chloroplastic OS=Arabidopsis thaliana GN=LCY1 PE=2 SV=1
LYG011782	LYG018912	0.83	Pentatricopeptide repeat-containing protein At4g16390, chloroplastic OS=Arabidopsis thaliana GN=P67 PE=1 SV=3	Protein ECERIFERUM 1 OS=Arabidopsis thaliana GN=CER1 PE=1 SV=1
LYG011782	LYG019030	0.83	Pentatricopeptide repeat-containing protein At4g16390, chloroplastic OS=Arabidopsis thaliana GN=P67 PE=1 SV=3	Zeta-carotene desaturase, chloroplastic/chromoplastic OS=Arabidopsis thaliana GN=ZDS1 PE=1 SV=3
LYG011782	LYG019340	0.83	Pentatricopeptide repeat-containing protein At4g16390, chloroplastic OS=Arabidopsis thaliana GN=P67 PE=1 SV=3	Heterodimeric geranylgeranyl pyrophosphate synthase small subunit, chloroplastic OS=Arabidopsis thaliana GN=GGR PE=1 SV=2
LYG011782	LYG020029	0.88	Pentatricopeptide repeat-containing protein At4g16390, chloroplastic OS=Arabidopsis thaliana GN=P67 PE=1 SV=3	Dof zinc finger protein DOF3.5 OS=Arabidopsis thaliana GN=DOF3.5 PE=3 SV=1
LYG011782	LYG020335	0.83	Pentatricopeptide repeat-containing protein At4g16390, chloroplastic OS=Arabidopsis thaliana GN=P67 PE=1 SV=3	Protein TIC 22, chloroplastic OS=Arabidopsis thaliana GN=TIC22 PE=1 SV=1
LYG011782	LYG021592	0.84	Pentatricopeptide repeat-containing protein At4g16390, chloroplastic OS=Arabidopsis thaliana GN=P67 PE=1 SV=3	Peroxidase 31 OS=Arabidopsis thaliana GN=PER31 PE=2 SV=1
LYG011782	LYG022283	0.85	Pentatricopeptide repeat-containing protein At4g16390, chloroplastic OS=Arabidopsis thaliana GN=P67 PE=1 SV=3	Pentatricopeptide repeat-containing protein At5g42310, mitochondrial OS=Arabidopsis thaliana GN=At5g42310 PE=2 SV=1
LYG011782	LYG022521	0.86	Pentatricopeptide repeat-containing protein At4g16390, chloroplastic OS=Arabidopsis thaliana GN=P67 PE=1 SV=3	Phosphoserine aminotransferase 2, chloroplastic OS=Arabidopsis thaliana GN=PSAT2 PE=2 SV=1
LYG011782	LYG023618	0.8	Pentatricopeptide repeat-containing protein At4g16390, chloroplastic OS=Arabidopsis thaliana GN=P67 PE=1 SV=3	--
LYG011782	LYG023666	0.81	Pentatricopeptide repeat-containing protein At4g16390, chloroplastic OS=Arabidopsis thaliana GN=P67 PE=1 SV=3	Protein SPA, chloroplastic OS=Solanum lycopersicum GN=SPA PE=2 SV=1
LYG011782	LYG024453	0.82	Pentatricopeptide repeat-containing protein At4g16390, chloroplastic OS=Arabidopsis thaliana GN=P67 PE=1 SV=3	--
LYG011782	LYG024660	0.81	Pentatricopeptide repeat-containing protein At4g16390, chloroplastic OS=Arabidopsis thaliana GN=P67 PE=1 SV=3	Malate dehydrogenase, chloroplastic OS=Arabidopsis thaliana GN=At3g47520 PE=1 SV=1
LYG011782	LYG024982	0.8	Pentatricopeptide repeat-containing protein At4g16390, chloroplastic OS=Arabidopsis thaliana GN=P67 PE=1 SV=3	Lycopene beta cyclase, chloroplastic OS=Arabidopsis thaliana GN=LCY1 PE=2 SV=1
LYG011782	LYG025079	0.82	Pentatricopeptide repeat-containing protein At4g16390, chloroplastic OS=Arabidopsis thaliana GN=P67 PE=1 SV=3	Translation initiation factor IF-3 OS=Nostoc sp. (strain PCC 7120 / UTEX 2576) GN=infC PE=3 SV=1
LYG011782	LYG025448	0.82	Pentatricopeptide repeat-containing protein At4g16390, chloroplastic OS=Arabidopsis thaliana GN=P67 PE=1 SV=3	Dihydrolipoyllysine-residue acetyltransferase component 3 of pyruvate dehydrogenase complex, mitochondrial OS=Arabidopsis thaliana GN=At1g54220 PE=2 SV=1
LYG011782	LYG025858	0.82	Pentatricopeptide repeat-containing protein At4g16390, chloroplastic OS=Arabidopsis thaliana GN=P67 PE=1 SV=3	Probable strigolactone esterase D14 OS=Oryza sativa subsp. japonica GN=D14 PE=1 SV=1
LYG011782	LYG026347	0.82	Pentatricopeptide repeat-containing protein At4g16390, chloroplastic OS=Arabidopsis thaliana GN=P67 PE=1 SV=3	Geranylgeranyl pyrophosphate synthase, chloroplastic/chromoplastic OS=Sinapis alba GN=GGPS1 PE=1 SV=1
LYG011782	LYG026627	0.83	Pentatricopeptide repeat-containing protein At4g16390, chloroplastic OS=Arabidopsis thaliana GN=P67 PE=1 SV=3	PsbP domain-containing protein 5, chloroplastic OS=Arabidopsis thaliana GN=PPD5 PE=1 SV=3
LYG011782	LYG027932	0.83	Pentatricopeptide repeat-containing protein At4g16390, chloroplastic OS=Arabidopsis thaliana GN=P67 PE=1 SV=3	DNA-damage-repair/toleration protein DRT100 OS=Arabidopsis thaliana GN=DRT100 PE=2 SV=2
LYG011782	LYG028173	0.84	Pentatricopeptide repeat-containing protein At4g16390, chloroplastic OS=Arabidopsis thaliana GN=P67 PE=1 SV=3	Protein disulfide-isomerase SCO2 OS=Arabidopsis thaliana GN=SCO2 PE=1 SV=1
LYG011782	LYG028448	0.87	Pentatricopeptide repeat-containing protein At4g16390, chloroplastic OS=Arabidopsis thaliana GN=P67 PE=1 SV=3	Agamous-like MADS-box protein AGL6 OS=Arabidopsis thaliana GN=AGL6 PE=1 SV=2
LYG011782	LYG029004	0.87	Pentatricopeptide repeat-containing protein At4g16390, chloroplastic OS=Arabidopsis thaliana GN=P67 PE=1 SV=3	ATP synthase subunit O, mitochondrial OS=Arabidopsis thaliana GN=At5g13450 PE=1 SV=2
LYG011782	LYG029295	0.85	Pentatricopeptide repeat-containing protein At4g16390, chloroplastic OS=Arabidopsis thaliana GN=P67 PE=1 SV=3	Probable carboxylesterase 7 OS=Arabidopsis thaliana GN=CXE7 PE=2 SV=1
LYG011782	LYG029412	0.8	Pentatricopeptide repeat-containing protein At4g16390, chloroplastic OS=Arabidopsis thaliana GN=P67 PE=1 SV=3	Protein kinase superfamily protein
LYG011782	LYG029673	0.85	Pentatricopeptide repeat-containing protein At4g16390, chloroplastic OS=Arabidopsis thaliana GN=P67 PE=1 SV=3	Methionine aminotransferase OS=Escherichia coli (strain K12) GN=ybdL PE=1 SV=1
LYG011782	LYG030693	0.86	Pentatricopeptide repeat-containing protein At4g16390, chloroplastic OS=Arabidopsis thaliana GN=P67 PE=1 SV=3	UDP-galactose transporter 2 OS=Arabidopsis thaliana GN=UDP-GALT2 PE=2 SV=1
LYG011782	LYG031285	0.88	Pentatricopeptide repeat-containing protein At4g16390, chloroplastic OS=Arabidopsis thaliana GN=P67 PE=1 SV=3	Adenylate kinase 1, chloroplastic OS=Arabidopsis thaliana GN=ADK PE=2 SV=1
LYG011782	LYG032577	0.82	Pentatricopeptide repeat-containing protein At4g16390, chloroplastic OS=Arabidopsis thaliana GN=P67 PE=1 SV=3	Probable 6-phosphogluconolactonase 1 OS=Arabidopsis thaliana GN=At1g13700 PE=2 SV=1
LYG011782	LYG032802	0.85	Pentatricopeptide repeat-containing protein At4g16390, chloroplastic OS=Arabidopsis thaliana GN=P67 PE=1 SV=3	3-oxoacyl-[acyl-carrier-protein] reductase 1, chloroplastic OS=Brassica napus GN=gbkr1 PE=1 SV=1
LYG011782	LYG033898	0.89	Pentatricopeptide repeat-containing protein At4g16390, chloroplastic OS=Arabidopsis thaliana GN=P67 PE=1 SV=3	15-cis-zeta-carotene isomerase, chloroplastic OS=Arabidopsis thaliana GN=Z-ISO PE=1 SV=1
LYG011782	LYG034750	0.83	Pentatricopeptide repeat-containing protein At4g16390, chloroplastic OS=Arabidopsis thaliana GN=P67 PE=1 SV=3	Peroxisomal acyl-coenzyme A oxidase 1 OS=Arabidopsis thaliana GN=ACX1 PE=1 SV=1
LYG011782	LYG034848	0.81	Pentatricopeptide repeat-containing protein At4g16390, chloroplastic OS=Arabidopsis thaliana GN=P67 PE=1 SV=3	Geranylgeranyl pyrophosphate synthase, chloroplastic/chromoplastic OS=Sinapis alba GN=GGPS1 PE=1 SV=1
LYG011782	LYG035000	0.84	Pentatricopeptide repeat-containing protein At4g16390, chloroplastic OS=Arabidopsis thaliana GN=P67 PE=1 SV=3	4-diphosphocytidyl-2-C-methyl-D-erythritol kinase, chloroplastic OS=Arabidopsis thaliana GN=ISPE PE=2 SV=1
LYG011782	LYG035102	0.8	Pentatricopeptide repeat-containing protein At4g16390, chloroplastic OS=Arabidopsis thaliana GN=P67 PE=1 SV=3	4-hydroxy-3-methylbut-2-en-1-yl diphosphate synthase (ferredoxin), chloroplastic OS=Arabidopsis thaliana GN=ISPG PE=1 SV=1
LYG011782	LYG035253	0.85	Pentatricopeptide repeat-containing protein At4g16390, chloroplastic OS=Arabidopsis thaliana GN=P67 PE=1 SV=3	Internal alternative NAD(P)H-ubiquinone oxidoreductase A1, mitochondrial OS=Arabidopsis thaliana GN=NDA1 PE=2 SV=1
LYG011782	LYG035389	0.84	Pentatricopeptide repeat-containing protein At4g16390, chloroplastic OS=Arabidopsis thaliana GN=P67 PE=1 SV=3	--
LYG011782	LYG035789	0.87	Pentatricopeptide repeat-containing protein At4g16390, chloroplastic OS=Arabidopsis thaliana GN=P67 PE=1 SV=3	--
LYG011782	LYG035989	0.9	Pentatricopeptide repeat-containing protein At4g16390, chloroplastic OS=Arabidopsis thaliana GN=P67 PE=1 SV=3	Bifunctional monothiol glutaredoxin-S16, chloroplastic OS=Arabidopsis thaliana GN=GRXS16 PE=1 SV=2
LYG011782	LYG036008	0.82	Pentatricopeptide repeat-containing protein At4g16390, chloroplastic OS=Arabidopsis thaliana GN=P67 PE=1 SV=3	Glycerol-3-phosphate 2-O-acyltransferase 6 OS=Arabidopsis thaliana GN=GPAT6 PE=1 SV=1
LYG011782	LYG037761	0.84	Pentatricopeptide repeat-containing protein At4g16390, chloroplastic OS=Arabidopsis thaliana GN=P67 PE=1 SV=3	ATP-dependent Clp protease proteolytic subunit 6, chloroplastic OS=Arabidopsis thaliana GN=CLPP6 PE=1 SV=1
LYG011782	LYG038010	0.84	Pentatricopeptide repeat-containing protein At4g16390, chloroplastic OS=Arabidopsis thaliana GN=P67 PE=1 SV=3	40S ribosomal protein S3a OS=Brassica campestris GN=RPS3A PE=2 SV=2
LYG011782	LYG038342	0.87	Pentatricopeptide repeat-containing protein At4g16390, chloroplastic OS=Arabidopsis thaliana GN=P67 PE=1 SV=3	--
LYG011782	LYG038645	0.85	Pentatricopeptide repeat-containing protein At4g16390, chloroplastic OS=Arabidopsis thaliana GN=P67 PE=1 SV=3	15-cis-zeta-carotene isomerase, chloroplastic OS=Arabidopsis thaliana GN=Z-ISO PE=1 SV=1
LYG011782	LYG038924	0.9	Pentatricopeptide repeat-containing protein At4g16390, chloroplastic OS=Arabidopsis thaliana GN=P67 PE=1 SV=3	Plastidial pyruvate kinase 2 OS=Arabidopsis thaliana GN=PKP2 PE=1 SV=1
LYG012221	LYG012414	0.8	Porphobilinogen deaminase, chloroplastic OS=Arabidopsis thaliana GN=HEMC PE=1 SV=1	Heterogeneous nuclear ribonucleoprotein 1 OS=Arabidopsis thaliana GN=RNP1 PE=1 SV=1
LYG012221	LYG012573	0.86	Porphobilinogen deaminase, chloroplastic OS=Arabidopsis thaliana GN=HEMC PE=1 SV=1	ATP-dependent Clp protease proteolytic subunit-related protein 4, chloroplastic OS=Arabidopsis thaliana GN=CLPR4 PE=1 SV=1
LYG012221	LYG013691	0.84	Porphobilinogen deaminase, chloroplastic OS=Arabidopsis thaliana GN=HEMC PE=1 SV=1	Oxysterol-binding protein-related protein 4B OS=Arabidopsis thaliana GN=ORP4B PE=2 SV=2
LYG012221	LYG015265	0.82	Porphobilinogen deaminase, chloroplastic OS=Arabidopsis thaliana GN=HEMC PE=1 SV=1	Protein DENND6A OS=Homo sapiens GN=DENND6A PE=1 SV=1
LYG012221	LYG015412	0.82	Porphobilinogen deaminase, chloroplastic OS=Arabidopsis thaliana GN=HEMC PE=1 SV=1	Peptide chain release factor PrfB1, chloroplastic OS=Arabidopsis thaliana GN=PRFB1 PE=2 SV=1
LYG012221	LYG015581	0.83	Porphobilinogen deaminase, chloroplastic OS=Arabidopsis thaliana GN=HEMC PE=1 SV=1	Protein LUTEIN DEFICIENT 5, chloroplastic OS=Arabidopsis thaliana GN=CYP97A3 PE=1 SV=1
LYG012221	LYG015875	0.83	Porphobilinogen deaminase, chloroplastic OS=Arabidopsis thaliana GN=HEMC PE=1 SV=1	3-oxoacyl-[acyl-carrier-protein] synthase III, chloroplastic OS=Arabidopsis thaliana GN=At1g62640 PE=2 SV=2
LYG012221	LYG016209	0.83	Porphobilinogen deaminase, chloroplastic OS=Arabidopsis thaliana GN=HEMC PE=1 SV=1	Tryptophan synthase beta chain 2, chloroplastic OS=Arabidopsis thaliana GN=TSB2 PE=2 SV=2
LYG012221	LYG016524	0.86	Porphobilinogen deaminase, chloroplastic OS=Arabidopsis thaliana GN=HEMC PE=1 SV=1	Rubredoxin OS=Synechocystis sp. (strain PCC 6803 / Kazusa) GN=rub PE=3 SV=1
LYG012221	LYG016746	0.82	Porphobilinogen deaminase, chloroplastic OS=Arabidopsis thaliana GN=HEMC PE=1 SV=1	Germin-like protein subfamily 2 member 4 OS=Arabidopsis thaliana GN=GLP10 PE=2 SV=1
LYG012221	LYG017915	0.88	Porphobilinogen deaminase, chloroplastic OS=Arabidopsis thaliana GN=HEMC PE=1 SV=1	Protein TIC 21, chloroplastic OS=Arabidopsis thaliana GN=TIC21 PE=1 SV=1
LYG012221	LYG018170	0.83	Porphobilinogen deaminase, chloroplastic OS=Arabidopsis thaliana GN=HEMC PE=1 SV=1	ADP-ribosylation factor 2 OS=Oryza sativa subsp. japonica GN=ARF PE=2 SV=2
LYG012221	LYG018345	0.81	Porphobilinogen deaminase, chloroplastic OS=Arabidopsis thaliana GN=HEMC PE=1 SV=1	Peter Pan-like protein OS=Arabidopsis thaliana GN=PPAN PE=1 SV=1
LYG012221	LYG018428	0.81	Porphobilinogen deaminase, chloroplastic OS=Arabidopsis thaliana GN=HEMC PE=1 SV=1	Fatty-acid-binding protein 1 OS=Arabidopsis thaliana GN=FAP1 PE=1 SV=1
LYG012221	LYG018598	0.84	Porphobilinogen deaminase, chloroplastic OS=Arabidopsis thaliana GN=HEMC PE=1 SV=1	Non-specific lipid transfer protein GPI-anchored 2 OS=Arabidopsis thaliana GN=LTPG2 PE=2 SV=1
LYG012221	LYG018651	0.89	Porphobilinogen deaminase, chloroplastic OS=Arabidopsis thaliana GN=HEMC PE=1 SV=1	Lycopene beta cyclase, chloroplastic OS=Arabidopsis thaliana GN=LCY1 PE=2 SV=1
LYG012221	LYG018912	0.81	Porphobilinogen deaminase, chloroplastic OS=Arabidopsis thaliana GN=HEMC PE=1 SV=1	Protein ECERIFERUM 1 OS=Arabidopsis thaliana GN=CER1 PE=1 SV=1
LYG012221	LYG019029	0.88	Porphobilinogen deaminase, chloroplastic OS=Arabidopsis thaliana GN=HEMC PE=1 SV=1	Guanine deaminase OS=Bacillus subtilis (strain 168) GN=guaD PE=1 SV=1
LYG012221	LYG019030	0.86	Porphobilinogen deaminase, chloroplastic OS=Arabidopsis thaliana GN=HEMC PE=1 SV=1	Zeta-carotene desaturase, chloroplastic/chromoplastic OS=Arabidopsis thaliana GN=ZDS1 PE=1 SV=3
LYG012221	LYG019198	0.85	Porphobilinogen deaminase, chloroplastic OS=Arabidopsis thaliana GN=HEMC PE=1 SV=1	Zinc-binding alcohol dehydrogenase domain-containing protein 2 OS=Mus musculus GN=Zadh2 PE=1 SV=1
LYG012221	LYG019340	0.82	Porphobilinogen deaminase, chloroplastic OS=Arabidopsis thaliana GN=HEMC PE=1 SV=1	Heterodimeric geranylgeranyl pyrophosphate synthase small subunit, chloroplastic OS=Arabidopsis thaliana GN=GGR PE=1 SV=2
LYG012221	LYG020029	0.86	Porphobilinogen deaminase, chloroplastic OS=Arabidopsis thaliana GN=HEMC PE=1 SV=1	Dof zinc finger protein DOF3.5 OS=Arabidopsis thaliana GN=DOF3.5 PE=3 SV=1
LYG012221	LYG020335	0.81	Porphobilinogen deaminase, chloroplastic OS=Arabidopsis thaliana GN=HEMC PE=1 SV=1	Protein TIC 22, chloroplastic OS=Arabidopsis thaliana GN=TIC22 PE=1 SV=1
LYG012221	LYG020897	0.84	Porphobilinogen deaminase, chloroplastic OS=Arabidopsis thaliana GN=HEMC PE=1 SV=1	Acyltransferase-like protein At3g26840, chloroplastic OS=Arabidopsis thaliana GN=At3g26840 PE=2 SV=1
LYG012221	LYG021546	0.83	Porphobilinogen deaminase, chloroplastic OS=Arabidopsis thaliana GN=HEMC PE=1 SV=1	Glucuronokinase 1 OS=Arabidopsis thaliana GN=GLCAK1 PE=1 SV=1
LYG012221	LYG022283	0.82	Porphobilinogen deaminase, chloroplastic OS=Arabidopsis thaliana GN=HEMC PE=1 SV=1	Pentatricopeptide repeat-containing protein At5g42310, mitochondrial OS=Arabidopsis thaliana GN=At5g42310 PE=2 SV=1
LYG012221	LYG022521	0.81	Porphobilinogen deaminase, chloroplastic OS=Arabidopsis thaliana GN=HEMC PE=1 SV=1	Phosphoserine aminotransferase 2, chloroplastic OS=Arabidopsis thaliana GN=PSAT2 PE=2 SV=1
LYG012221	LYG022881	0.81	Porphobilinogen deaminase, chloroplastic OS=Arabidopsis thaliana GN=HEMC PE=1 SV=1	--
LYG012221	LYG023071	0.81	Porphobilinogen deaminase, chloroplastic OS=Arabidopsis thaliana GN=HEMC PE=1 SV=1	ACT domain-containing protein ACR4 OS=Arabidopsis thaliana GN=ACR4 PE=2 SV=1
LYG012221	LYG023666	0.88	Porphobilinogen deaminase, chloroplastic OS=Arabidopsis thaliana GN=HEMC PE=1 SV=1	Protein SPA, chloroplastic OS=Solanum lycopersicum GN=SPA PE=2 SV=1
LYG012221	LYG024624	0.8	Porphobilinogen deaminase, chloroplastic OS=Arabidopsis thaliana GN=HEMC PE=1 SV=1	GDSL esterase/lipase At5g62930 OS=Arabidopsis thaliana GN=At5g62930 PE=2 SV=3
LYG012221	LYG024778	0.8	Porphobilinogen deaminase, chloroplastic OS=Arabidopsis thaliana GN=HEMC PE=1 SV=1	Glyoxylate/hydroxypyruvate reductase A HPR2 OS=Arabidopsis thaliana GN=HPR2 PE=1 SV=1
LYG012221	LYG025423	0.81	Porphobilinogen deaminase, chloroplastic OS=Arabidopsis thaliana GN=HEMC PE=1 SV=1	Chaperonin 60 subunit beta 2, chloroplastic OS=Arabidopsis thaliana GN=CPN60B2 PE=1 SV=1
LYG012221	LYG025448	0.82	Porphobilinogen deaminase, chloroplastic OS=Arabidopsis thaliana GN=HEMC PE=1 SV=1	Dihydrolipoyllysine-residue acetyltransferase component 3 of pyruvate dehydrogenase complex, mitochondrial OS=Arabidopsis thaliana GN=At1g54220 PE=2 SV=1
LYG012221	LYG025653	0.81	Porphobilinogen deaminase, chloroplastic OS=Arabidopsis thaliana GN=HEMC PE=1 SV=1	Thylakoid lumenal 15.0 kDa protein 2, chloroplastic OS=Arabidopsis thaliana GN=At5g52970 PE=1 SV=2
LYG012221	LYG025858	0.81	Porphobilinogen deaminase, chloroplastic OS=Arabidopsis thaliana GN=HEMC PE=1 SV=1	Probable strigolactone esterase D14 OS=Oryza sativa subsp. japonica GN=D14 PE=1 SV=1
LYG012221	LYG026587	0.87	Porphobilinogen deaminase, chloroplastic OS=Arabidopsis thaliana GN=HEMC PE=1 SV=1	ATP-dependent Clp protease proteolytic subunit-related protein 2, chloroplastic OS=Arabidopsis thaliana GN=CLPR2 PE=1 SV=1
LYG012221	LYG026627	0.83	Porphobilinogen deaminase, chloroplastic OS=Arabidopsis thaliana GN=HEMC PE=1 SV=1	PsbP domain-containing protein 5, chloroplastic OS=Arabidopsis thaliana GN=PPD5 PE=1 SV=3
LYG012221	LYG026783	0.81	Porphobilinogen deaminase, chloroplastic OS=Arabidopsis thaliana GN=HEMC PE=1 SV=1	Peroxisomal acyl-coenzyme A oxidase 1 OS=Arabidopsis thaliana GN=ACX1 PE=1 SV=1
LYG012221	LYG027267	0.82	Porphobilinogen deaminase, chloroplastic OS=Arabidopsis thaliana GN=HEMC PE=1 SV=1	3-ketoacyl-CoA thiolase 2, peroxisomal OS=Arabidopsis thaliana GN=PED1 PE=1 SV=2
LYG012221	LYG028173	0.82	Porphobilinogen deaminase, chloroplastic OS=Arabidopsis thaliana GN=HEMC PE=1 SV=1	Protein disulfide-isomerase SCO2 OS=Arabidopsis thaliana GN=SCO2 PE=1 SV=1
LYG012221	LYG028448	0.84	Porphobilinogen deaminase, chloroplastic OS=Arabidopsis thaliana GN=HEMC PE=1 SV=1	Agamous-like MADS-box protein AGL6 OS=Arabidopsis thaliana GN=AGL6 PE=1 SV=2
LYG012221	LYG029004	0.81	Porphobilinogen deaminase, chloroplastic OS=Arabidopsis thaliana GN=HEMC PE=1 SV=1	ATP synthase subunit O, mitochondrial OS=Arabidopsis thaliana GN=At5g13450 PE=1 SV=2
LYG012221	LYG029295	0.86	Porphobilinogen deaminase, chloroplastic OS=Arabidopsis thaliana GN=HEMC PE=1 SV=1	Probable carboxylesterase 7 OS=Arabidopsis thaliana GN=CXE7 PE=2 SV=1
LYG012221	LYG029412	0.84	Porphobilinogen deaminase, chloroplastic OS=Arabidopsis thaliana GN=HEMC PE=1 SV=1	Protein kinase superfamily protein
LYG012221	LYG029673	0.88	Porphobilinogen deaminase, chloroplastic OS=Arabidopsis thaliana GN=HEMC PE=1 SV=1	Methionine aminotransferase OS=Escherichia coli (strain K12) GN=ybdL PE=1 SV=1
LYG012221	LYG030693	0.88	Porphobilinogen deaminase, chloroplastic OS=Arabidopsis thaliana GN=HEMC PE=1 SV=1	UDP-galactose transporter 2 OS=Arabidopsis thaliana GN=UDP-GALT2 PE=2 SV=1
LYG012221	LYG031285	0.87	Porphobilinogen deaminase, chloroplastic OS=Arabidopsis thaliana GN=HEMC PE=1 SV=1	Adenylate kinase 1, chloroplastic OS=Arabidopsis thaliana GN=ADK PE=2 SV=1
LYG012221	LYG031596	0.83	Porphobilinogen deaminase, chloroplastic OS=Arabidopsis thaliana GN=HEMC PE=1 SV=1	Xylosyltransferase 2 OS=Bos taurus GN=XYLT2 PE=2 SV=1
LYG012221	LYG032443	0.84	Porphobilinogen deaminase, chloroplastic OS=Arabidopsis thaliana GN=HEMC PE=1 SV=1	Fruit protein pKIWI502 OS=Actinidia deliciosa GN=pKIWI502 PE=2 SV=1
LYG012221	LYG032448	0.81	Porphobilinogen deaminase, chloroplastic OS=Arabidopsis thaliana GN=HEMC PE=1 SV=1	MATE efflux family protein 6 OS=Arabidopsis thaliana GN=DTXL2 PE=3 SV=2
LYG012221	LYG032577	0.83	Porphobilinogen deaminase, chloroplastic OS=Arabidopsis thaliana GN=HEMC PE=1 SV=1	Probable 6-phosphogluconolactonase 1 OS=Arabidopsis thaliana GN=At1g13700 PE=2 SV=1
LYG012221	LYG032802	0.84	Porphobilinogen deaminase, chloroplastic OS=Arabidopsis thaliana GN=HEMC PE=1 SV=1	3-oxoacyl-[acyl-carrier-protein] reductase 1, chloroplastic OS=Brassica napus GN=gbkr1 PE=1 SV=1
LYG012221	LYG033898	0.86	Porphobilinogen deaminase, chloroplastic OS=Arabidopsis thaliana GN=HEMC PE=1 SV=1	15-cis-zeta-carotene isomerase, chloroplastic OS=Arabidopsis thaliana GN=Z-ISO PE=1 SV=1
LYG012221	LYG034750	0.85	Porphobilinogen deaminase, chloroplastic OS=Arabidopsis thaliana GN=HEMC PE=1 SV=1	Peroxisomal acyl-coenzyme A oxidase 1 OS=Arabidopsis thaliana GN=ACX1 PE=1 SV=1
LYG012221	LYG034848	0.82	Porphobilinogen deaminase, chloroplastic OS=Arabidopsis thaliana GN=HEMC PE=1 SV=1	Geranylgeranyl pyrophosphate synthase, chloroplastic/chromoplastic OS=Sinapis alba GN=GGPS1 PE=1 SV=1
LYG012221	LYG035000	0.86	Porphobilinogen deaminase, chloroplastic OS=Arabidopsis thaliana GN=HEMC PE=1 SV=1	4-diphosphocytidyl-2-C-methyl-D-erythritol kinase, chloroplastic OS=Arabidopsis thaliana GN=ISPE PE=2 SV=1
LYG012221	LYG035102	0.81	Porphobilinogen deaminase, chloroplastic OS=Arabidopsis thaliana GN=HEMC PE=1 SV=1	4-hydroxy-3-methylbut-2-en-1-yl diphosphate synthase (ferredoxin), chloroplastic OS=Arabidopsis thaliana GN=ISPG PE=1 SV=1
LYG012221	LYG035160	0.8	Porphobilinogen deaminase, chloroplastic OS=Arabidopsis thaliana GN=HEMC PE=1 SV=1	Probable polygalacturonase OS=Vitis vinifera GN=GSVIVT00026920001 PE=1 SV=1
LYG012221	LYG035253	0.87	Porphobilinogen deaminase, chloroplastic OS=Arabidopsis thaliana GN=HEMC PE=1 SV=1	Internal alternative NAD(P)H-ubiquinone oxidoreductase A1, mitochondrial OS=Arabidopsis thaliana GN=NDA1 PE=2 SV=1
LYG012221	LYG035389	0.85	Porphobilinogen deaminase, chloroplastic OS=Arabidopsis thaliana GN=HEMC PE=1 SV=1	--
LYG012221	LYG035789	0.82	Porphobilinogen deaminase, chloroplastic OS=Arabidopsis thaliana GN=HEMC PE=1 SV=1	--
LYG012221	LYG035989	0.86	Porphobilinogen deaminase, chloroplastic OS=Arabidopsis thaliana GN=HEMC PE=1 SV=1	Bifunctional monothiol glutaredoxin-S16, chloroplastic OS=Arabidopsis thaliana GN=GRXS16 PE=1 SV=2
LYG012221	LYG036287	0.82	Porphobilinogen deaminase, chloroplastic OS=Arabidopsis thaliana GN=HEMC PE=1 SV=1	V-type proton ATPase subunit D OS=Arabidopsis thaliana GN=VHA-D PE=1 SV=2
LYG012221	LYG036673	0.81	Porphobilinogen deaminase, chloroplastic OS=Arabidopsis thaliana GN=HEMC PE=1 SV=1	Heterogeneous nuclear ribonucleoprotein 1 OS=Arabidopsis thaliana GN=RNP1 PE=1 SV=1
LYG012221	LYG037757	0.83	Porphobilinogen deaminase, chloroplastic OS=Arabidopsis thaliana GN=HEMC PE=1 SV=1	Cyclase-associated protein 1 OS=Arabidopsis thaliana GN=CAP1 PE=2 SV=1
LYG012221	LYG037761	0.83	Porphobilinogen deaminase, chloroplastic OS=Arabidopsis thaliana GN=HEMC PE=1 SV=1	ATP-dependent Clp protease proteolytic subunit 6, chloroplastic OS=Arabidopsis thaliana GN=CLPP6 PE=1 SV=1
LYG012221	LYG038010	0.82	Porphobilinogen deaminase, chloroplastic OS=Arabidopsis thaliana GN=HEMC PE=1 SV=1	40S ribosomal protein S3a OS=Brassica campestris GN=RPS3A PE=2 SV=2
LYG012221	LYG038342	0.84	Porphobilinogen deaminase, chloroplastic OS=Arabidopsis thaliana GN=HEMC PE=1 SV=1	--
LYG012221	LYG038645	0.82	Porphobilinogen deaminase, chloroplastic OS=Arabidopsis thaliana GN=HEMC PE=1 SV=1	15-cis-zeta-carotene isomerase, chloroplastic OS=Arabidopsis thaliana GN=Z-ISO PE=1 SV=1
LYG012221	LYG038924	0.88	Porphobilinogen deaminase, chloroplastic OS=Arabidopsis thaliana GN=HEMC PE=1 SV=1	Plastidial pyruvate kinase 2 OS=Arabidopsis thaliana GN=PKP2 PE=1 SV=1
LYG012221	LYG039884	0.81	Porphobilinogen deaminase, chloroplastic OS=Arabidopsis thaliana GN=HEMC PE=1 SV=1	NADH dehydrogenase [ubiquinone] flavoprotein 1, mitochondrial OS=Arabidopsis thaliana GN=At5g08530 PE=2 SV=1
LYG012221	LYG040026	0.8	Porphobilinogen deaminase, chloroplastic OS=Arabidopsis thaliana GN=HEMC PE=1 SV=1	Biotin synthase OS=Arabidopsis thaliana GN=BIO2 PE=2 SV=1
LYG012285	LYG012851	0.82	Aconitate hydratase 2, mitochondrial OS=Arabidopsis thaliana GN=ACO2 PE=1 SV=2	Chorismate synthase, chloroplastic OS=Arabidopsis thaliana GN=EMB1144 PE=2 SV=2
LYG012285	LYG015265	0.82	Aconitate hydratase 2, mitochondrial OS=Arabidopsis thaliana GN=ACO2 PE=1 SV=2	Protein DENND6A OS=Homo sapiens GN=DENND6A PE=1 SV=1
LYG012285	LYG019030	0.81	Aconitate hydratase 2, mitochondrial OS=Arabidopsis thaliana GN=ACO2 PE=1 SV=2	Zeta-carotene desaturase, chloroplastic/chromoplastic OS=Arabidopsis thaliana GN=ZDS1 PE=1 SV=3
LYG012285	LYG020505	0.82	Aconitate hydratase 2, mitochondrial OS=Arabidopsis thaliana GN=ACO2 PE=1 SV=2	14-3-3-like protein GF14 omega OS=Arabidopsis thaliana GN=GRF2 PE=2 SV=2
LYG012285	LYG021690	0.89	Aconitate hydratase 2, mitochondrial OS=Arabidopsis thaliana GN=ACO2 PE=1 SV=2	6-phosphogluconate dehydrogenase, decarboxylating 3 OS=Arabidopsis thaliana GN=At3g02360 PE=2 SV=1
LYG012285	LYG023418	0.83	Aconitate hydratase 2, mitochondrial OS=Arabidopsis thaliana GN=ACO2 PE=1 SV=2	Glutamine amidotransferase type 1 family protein
LYG012285	LYG025448	0.84	Aconitate hydratase 2, mitochondrial OS=Arabidopsis thaliana GN=ACO2 PE=1 SV=2	Dihydrolipoyllysine-residue acetyltransferase component 3 of pyruvate dehydrogenase complex, mitochondrial OS=Arabidopsis thaliana GN=At1g54220 PE=2 SV=1
LYG012285	LYG025858	0.8	Aconitate hydratase 2, mitochondrial OS=Arabidopsis thaliana GN=ACO2 PE=1 SV=2	Probable strigolactone esterase D14 OS=Oryza sativa subsp. japonica GN=D14 PE=1 SV=1
LYG012285	LYG026721	0.83	Aconitate hydratase 2, mitochondrial OS=Arabidopsis thaliana GN=ACO2 PE=1 SV=2	MOB kinase activator-like 1A OS=Medicago sativa subsp. falcata GN=MOB1-A PE=2 SV=2
LYG012285	LYG026783	0.84	Aconitate hydratase 2, mitochondrial OS=Arabidopsis thaliana GN=ACO2 PE=1 SV=2	Peroxisomal acyl-coenzyme A oxidase 1 OS=Arabidopsis thaliana GN=ACX1 PE=1 SV=1
LYG012285	LYG027267	0.82	Aconitate hydratase 2, mitochondrial OS=Arabidopsis thaliana GN=ACO2 PE=1 SV=2	3-ketoacyl-CoA thiolase 2, peroxisomal OS=Arabidopsis thaliana GN=PED1 PE=1 SV=2
LYG012285	LYG029673	0.81	Aconitate hydratase 2, mitochondrial OS=Arabidopsis thaliana GN=ACO2 PE=1 SV=2	Methionine aminotransferase OS=Escherichia coli (strain K12) GN=ybdL PE=1 SV=1
LYG012285	LYG032678	0.8	Aconitate hydratase 2, mitochondrial OS=Arabidopsis thaliana GN=ACO2 PE=1 SV=2	Transcription factor BPE OS=Arabidopsis thaliana GN=BPE PE=2 SV=1
LYG012285	LYG032691	0.83	Aconitate hydratase 2, mitochondrial OS=Arabidopsis thaliana GN=ACO2 PE=1 SV=2	Pyruvate dehydrogenase E1 component subunit alpha-1, mitochondrial OS=Arabidopsis thaliana GN=E1 ALPHA PE=2 SV=2
LYG012285	LYG032809	0.85	Aconitate hydratase 2, mitochondrial OS=Arabidopsis thaliana GN=ACO2 PE=1 SV=2	NADH dehydrogenase [ubiquinone] flavoprotein 1, mitochondrial OS=Arabidopsis thaliana GN=At5g08530 PE=2 SV=1
LYG012285	LYG034218	0.83	Aconitate hydratase 2, mitochondrial OS=Arabidopsis thaliana GN=ACO2 PE=1 SV=2	3-ketoacyl-CoA thiolase 2, peroxisomal OS=Arabidopsis thaliana GN=PED1 PE=1 SV=2
LYG012285	LYG034522	0.84	Aconitate hydratase 2, mitochondrial OS=Arabidopsis thaliana GN=ACO2 PE=1 SV=2	Calcium-dependent protein kinase 3 OS=Arabidopsis thaliana GN=CPK3 PE=1 SV=1
LYG012285	LYG034750	0.84	Aconitate hydratase 2, mitochondrial OS=Arabidopsis thaliana GN=ACO2 PE=1 SV=2	Peroxisomal acyl-coenzyme A oxidase 1 OS=Arabidopsis thaliana GN=ACX1 PE=1 SV=1
LYG012285	LYG035102	0.84	Aconitate hydratase 2, mitochondrial OS=Arabidopsis thaliana GN=ACO2 PE=1 SV=2	4-hydroxy-3-methylbut-2-en-1-yl diphosphate synthase (ferredoxin), chloroplastic OS=Arabidopsis thaliana GN=ISPG PE=1 SV=1
LYG012285	LYG035911	0.84	Aconitate hydratase 2, mitochondrial OS=Arabidopsis thaliana GN=ACO2 PE=1 SV=2	Putative clathrin assembly protein At1g14910 OS=Arabidopsis thaliana GN=At1g14910 PE=2 SV=2
LYG012285	LYG036288	0.87	Aconitate hydratase 2, mitochondrial OS=Arabidopsis thaliana GN=ACO2 PE=1 SV=2	Citrate synthase 3, peroxisomal OS=Arabidopsis thaliana GN=CSY3 PE=2 SV=1
LYG012285	LYG037480	0.85	Aconitate hydratase 2, mitochondrial OS=Arabidopsis thaliana GN=ACO2 PE=1 SV=2	SWI/SNF complex subunit SWI3C OS=Arabidopsis thaliana GN=SWI3C PE=1 SV=1
LYG012285	LYG037664	0.82	Aconitate hydratase 2, mitochondrial OS=Arabidopsis thaliana GN=ACO2 PE=1 SV=2	SEC1 family transport protein SLY1 OS=Arabidopsis thaliana GN=SLY1 PE=1 SV=1
LYG012285	LYG039635	0.81	Aconitate hydratase 2, mitochondrial OS=Arabidopsis thaliana GN=ACO2 PE=1 SV=2	--
LYG012285	LYG039884	0.84	Aconitate hydratase 2, mitochondrial OS=Arabidopsis thaliana GN=ACO2 PE=1 SV=2	NADH dehydrogenase [ubiquinone] flavoprotein 1, mitochondrial OS=Arabidopsis thaliana GN=At5g08530 PE=2 SV=1
LYG012334	LYG012557	0.82	2-C-methyl-D-erythritol 2,4-cyclodiphosphate synthase, chloroplastic OS=Arabidopsis thaliana GN=ISPF PE=1 SV=1	Ras-related protein RABD2c OS=Arabidopsis thaliana GN=RABD2C PE=2 SV=1
LYG012334	LYG012573	0.88	2-C-methyl-D-erythritol 2,4-cyclodiphosphate synthase, chloroplastic OS=Arabidopsis thaliana GN=ISPF PE=1 SV=1	ATP-dependent Clp protease proteolytic subunit-related protein 4, chloroplastic OS=Arabidopsis thaliana GN=CLPR4 PE=1 SV=1
LYG012334	LYG013403	0.83	2-C-methyl-D-erythritol 2,4-cyclodiphosphate synthase, chloroplastic OS=Arabidopsis thaliana GN=ISPF PE=1 SV=1	UDP-glycosyltransferase 74D1 OS=Arabidopsis thaliana GN=UGT74D1 PE=1 SV=1
LYG012334	LYG013476	0.8	2-C-methyl-D-erythritol 2,4-cyclodiphosphate synthase, chloroplastic OS=Arabidopsis thaliana GN=ISPF PE=1 SV=1	Transcription factor MYB44 OS=Arabidopsis thaliana GN=MYB44 PE=2 SV=1
LYG012334	LYG013691	0.81	2-C-methyl-D-erythritol 2,4-cyclodiphosphate synthase, chloroplastic OS=Arabidopsis thaliana GN=ISPF PE=1 SV=1	Oxysterol-binding protein-related protein 4B OS=Arabidopsis thaliana GN=ORP4B PE=2 SV=2
LYG012334	LYG014114	0.82	2-C-methyl-D-erythritol 2,4-cyclodiphosphate synthase, chloroplastic OS=Arabidopsis thaliana GN=ISPF PE=1 SV=1	Digalactosyldiacylglycerol synthase 1, chloroplastic OS=Arabidopsis thaliana GN=DGD1 PE=1 SV=1
LYG012334	LYG014798	0.8	2-C-methyl-D-erythritol 2,4-cyclodiphosphate synthase, chloroplastic OS=Arabidopsis thaliana GN=ISPF PE=1 SV=1	Geranylgeranyl pyrophosphate synthase, chloroplastic/chromoplastic OS=Sinapis alba GN=GGPS1 PE=1 SV=1
LYG012334	LYG015412	0.81	2-C-methyl-D-erythritol 2,4-cyclodiphosphate synthase, chloroplastic OS=Arabidopsis thaliana GN=ISPF PE=1 SV=1	Peptide chain release factor PrfB1, chloroplastic OS=Arabidopsis thaliana GN=PRFB1 PE=2 SV=1
LYG012334	LYG015497	0.81	2-C-methyl-D-erythritol 2,4-cyclodiphosphate synthase, chloroplastic OS=Arabidopsis thaliana GN=ISPF PE=1 SV=1	Probable beta-1,3-galactosyltransferase 2 OS=Arabidopsis thaliana GN=B3GALT2 PE=2 SV=1
LYG012334	LYG016279	0.86	2-C-methyl-D-erythritol 2,4-cyclodiphosphate synthase, chloroplastic OS=Arabidopsis thaliana GN=ISPF PE=1 SV=1	Thiosulfate/3-mercaptopyruvate sulfurtransferase 1, mitochondrial OS=Arabidopsis thaliana GN=STR1 PE=1 SV=1
LYG012334	LYG016318	0.88	2-C-methyl-D-erythritol 2,4-cyclodiphosphate synthase, chloroplastic OS=Arabidopsis thaliana GN=ISPF PE=1 SV=1	UPF0051 protein ABCI8, chloroplastic OS=Arabidopsis thaliana GN=ABCI8 PE=2 SV=1
LYG012334	LYG016657	0.89	2-C-methyl-D-erythritol 2,4-cyclodiphosphate synthase, chloroplastic OS=Arabidopsis thaliana GN=ISPF PE=1 SV=1	Pentatricopeptide repeat-containing protein At2g45350, chloroplastic OS=Arabidopsis thaliana GN=CRR4 PE=1 SV=2
LYG012334	LYG019030	0.83	2-C-methyl-D-erythritol 2,4-cyclodiphosphate synthase, chloroplastic OS=Arabidopsis thaliana GN=ISPF PE=1 SV=1	Zeta-carotene desaturase, chloroplastic/chromoplastic OS=Arabidopsis thaliana GN=ZDS1 PE=1 SV=3
LYG012334	LYG019340	0.84	2-C-methyl-D-erythritol 2,4-cyclodiphosphate synthase, chloroplastic OS=Arabidopsis thaliana GN=ISPF PE=1 SV=1	Heterodimeric geranylgeranyl pyrophosphate synthase small subunit, chloroplastic OS=Arabidopsis thaliana GN=GGR PE=1 SV=2
LYG012334	LYG020897	0.85	2-C-methyl-D-erythritol 2,4-cyclodiphosphate synthase, chloroplastic OS=Arabidopsis thaliana GN=ISPF PE=1 SV=1	Acyltransferase-like protein At3g26840, chloroplastic OS=Arabidopsis thaliana GN=At3g26840 PE=2 SV=1
LYG012334	LYG021576	0.82	2-C-methyl-D-erythritol 2,4-cyclodiphosphate synthase, chloroplastic OS=Arabidopsis thaliana GN=ISPF PE=1 SV=1	Peptidyl-prolyl cis-trans isomerase CYP38, chloroplastic OS=Arabidopsis thaliana GN=CYP38 PE=1 SV=1
LYG012334	LYG022283	0.86	2-C-methyl-D-erythritol 2,4-cyclodiphosphate synthase, chloroplastic OS=Arabidopsis thaliana GN=ISPF PE=1 SV=1	Pentatricopeptide repeat-containing protein At5g42310, mitochondrial OS=Arabidopsis thaliana GN=At5g42310 PE=2 SV=1
LYG012334	LYG023202	0.85	2-C-methyl-D-erythritol 2,4-cyclodiphosphate synthase, chloroplastic OS=Arabidopsis thaliana GN=ISPF PE=1 SV=1	Uncharacterized aarF domain-containing protein kinase At1g79600, chloroplastic OS=Arabidopsis thaliana GN=At1g79600 PE=2 SV=1
LYG012334	LYG023418	0.83	2-C-methyl-D-erythritol 2,4-cyclodiphosphate synthase, chloroplastic OS=Arabidopsis thaliana GN=ISPF PE=1 SV=1	Glutamine amidotransferase type 1 family protein
LYG012334	LYG023666	0.81	2-C-methyl-D-erythritol 2,4-cyclodiphosphate synthase, chloroplastic OS=Arabidopsis thaliana GN=ISPF PE=1 SV=1	Protein SPA, chloroplastic OS=Solanum lycopersicum GN=SPA PE=2 SV=1
LYG012334	LYG024404	0.8	2-C-methyl-D-erythritol 2,4-cyclodiphosphate synthase, chloroplastic OS=Arabidopsis thaliana GN=ISPF PE=1 SV=1	Proline transporter 1 OS=Arabidopsis thaliana GN=PROT1 PE=1 SV=1
LYG012334	LYG024778	0.81	2-C-methyl-D-erythritol 2,4-cyclodiphosphate synthase, chloroplastic OS=Arabidopsis thaliana GN=ISPF PE=1 SV=1	Glyoxylate/hydroxypyruvate reductase A HPR2 OS=Arabidopsis thaliana GN=HPR2 PE=1 SV=1
LYG012334	LYG024982	0.83	2-C-methyl-D-erythritol 2,4-cyclodiphosphate synthase, chloroplastic OS=Arabidopsis thaliana GN=ISPF PE=1 SV=1	Lycopene beta cyclase, chloroplastic OS=Arabidopsis thaliana GN=LCY1 PE=2 SV=1
LYG012334	LYG025858	0.82	2-C-methyl-D-erythritol 2,4-cyclodiphosphate synthase, chloroplastic OS=Arabidopsis thaliana GN=ISPF PE=1 SV=1	Probable strigolactone esterase D14 OS=Oryza sativa subsp. japonica GN=D14 PE=1 SV=1
LYG012334	LYG026587	0.84	2-C-methyl-D-erythritol 2,4-cyclodiphosphate synthase, chloroplastic OS=Arabidopsis thaliana GN=ISPF PE=1 SV=1	ATP-dependent Clp protease proteolytic subunit-related protein 2, chloroplastic OS=Arabidopsis thaliana GN=CLPR2 PE=1 SV=1
LYG012334	LYG026783	0.87	2-C-methyl-D-erythritol 2,4-cyclodiphosphate synthase, chloroplastic OS=Arabidopsis thaliana GN=ISPF PE=1 SV=1	Peroxisomal acyl-coenzyme A oxidase 1 OS=Arabidopsis thaliana GN=ACX1 PE=1 SV=1
LYG012334	LYG027267	0.84	2-C-methyl-D-erythritol 2,4-cyclodiphosphate synthase, chloroplastic OS=Arabidopsis thaliana GN=ISPF PE=1 SV=1	3-ketoacyl-CoA thiolase 2, peroxisomal OS=Arabidopsis thaliana GN=PED1 PE=1 SV=2
LYG012334	LYG027839	0.81	2-C-methyl-D-erythritol 2,4-cyclodiphosphate synthase, chloroplastic OS=Arabidopsis thaliana GN=ISPF PE=1 SV=1	Cyclin-C1-1 OS=Arabidopsis thaliana GN=CYCC1-1 PE=2 SV=2
LYG012334	LYG027904	0.8	2-C-methyl-D-erythritol 2,4-cyclodiphosphate synthase, chloroplastic OS=Arabidopsis thaliana GN=ISPF PE=1 SV=1	Glutathionyl-hydroquinone reductase YqjG OS=Escherichia coli (strain K12) GN=yqjG PE=1 SV=1
LYG012334	LYG029307	0.84	2-C-methyl-D-erythritol 2,4-cyclodiphosphate synthase, chloroplastic OS=Arabidopsis thaliana GN=ISPF PE=1 SV=1	4-hydroxy-3-methylbut-2-enyl diphosphate reductase, chloroplastic OS=Arabidopsis thaliana GN=ISPH PE=2 SV=1
LYG012334	LYG029412	0.84	2-C-methyl-D-erythritol 2,4-cyclodiphosphate synthase, chloroplastic OS=Arabidopsis thaliana GN=ISPF PE=1 SV=1	Protein kinase superfamily protein
LYG012334	LYG029592	0.85	2-C-methyl-D-erythritol 2,4-cyclodiphosphate synthase, chloroplastic OS=Arabidopsis thaliana GN=ISPF PE=1 SV=1	Patellin-3 OS=Arabidopsis thaliana GN=PATL3 PE=1 SV=2
LYG012334	LYG029673	0.84	2-C-methyl-D-erythritol 2,4-cyclodiphosphate synthase, chloroplastic OS=Arabidopsis thaliana GN=ISPF PE=1 SV=1	Methionine aminotransferase OS=Escherichia coli (strain K12) GN=ybdL PE=1 SV=1
LYG012334	LYG031380	0.81	2-C-methyl-D-erythritol 2,4-cyclodiphosphate synthase, chloroplastic OS=Arabidopsis thaliana GN=ISPF PE=1 SV=1	UPF0481 protein At3g47200 OS=Arabidopsis thaliana GN=At3g47200 PE=2 SV=1
LYG012334	LYG031885	0.81	2-C-methyl-D-erythritol 2,4-cyclodiphosphate synthase, chloroplastic OS=Arabidopsis thaliana GN=ISPF PE=1 SV=1	12-oxophytodienoate reductase 3 OS=Arabidopsis thaliana GN=OPR3 PE=1 SV=2
LYG012334	LYG032443	0.85	2-C-methyl-D-erythritol 2,4-cyclodiphosphate synthase, chloroplastic OS=Arabidopsis thaliana GN=ISPF PE=1 SV=1	Fruit protein pKIWI502 OS=Actinidia deliciosa GN=pKIWI502 PE=2 SV=1
LYG012334	LYG032577	0.8	2-C-methyl-D-erythritol 2,4-cyclodiphosphate synthase, chloroplastic OS=Arabidopsis thaliana GN=ISPF PE=1 SV=1	Probable 6-phosphogluconolactonase 1 OS=Arabidopsis thaliana GN=At1g13700 PE=2 SV=1
LYG012334	LYG032886	0.81	2-C-methyl-D-erythritol 2,4-cyclodiphosphate synthase, chloroplastic OS=Arabidopsis thaliana GN=ISPF PE=1 SV=1	Uncharacterized protein At1g32220, chloroplastic OS=Arabidopsis thaliana GN=At1g32220 PE=2 SV=1
LYG012334	LYG032896	0.82	2-C-methyl-D-erythritol 2,4-cyclodiphosphate synthase, chloroplastic OS=Arabidopsis thaliana GN=ISPF PE=1 SV=1	Plastid lipid-associated protein 3, chloroplastic OS=Brassica campestris GN=PAP3 PE=2 SV=1
LYG012334	LYG034218	0.82	2-C-methyl-D-erythritol 2,4-cyclodiphosphate synthase, chloroplastic OS=Arabidopsis thaliana GN=ISPF PE=1 SV=1	3-ketoacyl-CoA thiolase 2, peroxisomal OS=Arabidopsis thaliana GN=PED1 PE=1 SV=2
LYG012334	LYG034750	0.82	2-C-methyl-D-erythritol 2,4-cyclodiphosphate synthase, chloroplastic OS=Arabidopsis thaliana GN=ISPF PE=1 SV=1	Peroxisomal acyl-coenzyme A oxidase 1 OS=Arabidopsis thaliana GN=ACX1 PE=1 SV=1
LYG012334	LYG035000	0.87	2-C-methyl-D-erythritol 2,4-cyclodiphosphate synthase, chloroplastic OS=Arabidopsis thaliana GN=ISPF PE=1 SV=1	4-diphosphocytidyl-2-C-methyl-D-erythritol kinase, chloroplastic OS=Arabidopsis thaliana GN=ISPE PE=2 SV=1
LYG012334	LYG035253	0.8	2-C-methyl-D-erythritol 2,4-cyclodiphosphate synthase, chloroplastic OS=Arabidopsis thaliana GN=ISPF PE=1 SV=1	Internal alternative NAD(P)H-ubiquinone oxidoreductase A1, mitochondrial OS=Arabidopsis thaliana GN=NDA1 PE=2 SV=1
LYG012334	LYG035944	0.8	2-C-methyl-D-erythritol 2,4-cyclodiphosphate synthase, chloroplastic OS=Arabidopsis thaliana GN=ISPF PE=1 SV=1	--
LYG012334	LYG035989	0.83	2-C-methyl-D-erythritol 2,4-cyclodiphosphate synthase, chloroplastic OS=Arabidopsis thaliana GN=ISPF PE=1 SV=1	Bifunctional monothiol glutaredoxin-S16, chloroplastic OS=Arabidopsis thaliana GN=GRXS16 PE=1 SV=2
LYG012334	LYG037761	0.84	2-C-methyl-D-erythritol 2,4-cyclodiphosphate synthase, chloroplastic OS=Arabidopsis thaliana GN=ISPF PE=1 SV=1	ATP-dependent Clp protease proteolytic subunit 6, chloroplastic OS=Arabidopsis thaliana GN=CLPP6 PE=1 SV=1
LYG012334	LYG038010	0.81	2-C-methyl-D-erythritol 2,4-cyclodiphosphate synthase, chloroplastic OS=Arabidopsis thaliana GN=ISPF PE=1 SV=1	40S ribosomal protein S3a OS=Brassica campestris GN=RPS3A PE=2 SV=2
LYG012334	LYG038342	0.82	2-C-methyl-D-erythritol 2,4-cyclodiphosphate synthase, chloroplastic OS=Arabidopsis thaliana GN=ISPF PE=1 SV=1	--
LYG012334	LYG039285	0.83	2-C-methyl-D-erythritol 2,4-cyclodiphosphate synthase, chloroplastic OS=Arabidopsis thaliana GN=ISPF PE=1 SV=1	4-hydroxy-3-methylbut-2-en-1-yl diphosphate synthase (ferredoxin), chloroplastic OS=Arabidopsis thaliana GN=ISPG PE=1 SV=1
LYG012334	LYG039625	0.84	2-C-methyl-D-erythritol 2,4-cyclodiphosphate synthase, chloroplastic OS=Arabidopsis thaliana GN=ISPF PE=1 SV=1	Uncharacterized protein At1g32220, chloroplastic OS=Arabidopsis thaliana GN=At1g32220 PE=2 SV=1
LYG012334	LYG040922	0.8	2-C-methyl-D-erythritol 2,4-cyclodiphosphate synthase, chloroplastic OS=Arabidopsis thaliana GN=ISPF PE=1 SV=1	F-box protein At2g02240 OS=Arabidopsis thaliana GN=At2g02240 PE=2 SV=1
LYG012414	LYG012557	0.82	Heterogeneous nuclear ribonucleoprotein 1 OS=Arabidopsis thaliana GN=RNP1 PE=1 SV=1	Ras-related protein RABD2c OS=Arabidopsis thaliana GN=RABD2C PE=2 SV=1
LYG012414	LYG012807	0.85	Heterogeneous nuclear ribonucleoprotein 1 OS=Arabidopsis thaliana GN=RNP1 PE=1 SV=1	Probable UDP-arabinopyranose mutase 5 OS=Arabidopsis thaliana GN=RGP5 PE=1 SV=1
LYG012414	LYG013691	0.83	Heterogeneous nuclear ribonucleoprotein 1 OS=Arabidopsis thaliana GN=RNP1 PE=1 SV=1	Oxysterol-binding protein-related protein 4B OS=Arabidopsis thaliana GN=ORP4B PE=2 SV=2
LYG012414	LYG014068	0.81	Heterogeneous nuclear ribonucleoprotein 1 OS=Arabidopsis thaliana GN=RNP1 PE=1 SV=1	--
LYG012414	LYG015265	0.88	Heterogeneous nuclear ribonucleoprotein 1 OS=Arabidopsis thaliana GN=RNP1 PE=1 SV=1	Protein DENND6A OS=Homo sapiens GN=DENND6A PE=1 SV=1
LYG012414	LYG015497	0.81	Heterogeneous nuclear ribonucleoprotein 1 OS=Arabidopsis thaliana GN=RNP1 PE=1 SV=1	Probable beta-1,3-galactosyltransferase 2 OS=Arabidopsis thaliana GN=B3GALT2 PE=2 SV=1
LYG012414	LYG015581	0.81	Heterogeneous nuclear ribonucleoprotein 1 OS=Arabidopsis thaliana GN=RNP1 PE=1 SV=1	Protein LUTEIN DEFICIENT 5, chloroplastic OS=Arabidopsis thaliana GN=CYP97A3 PE=1 SV=1
LYG012414	LYG015816	0.8	Heterogeneous nuclear ribonucleoprotein 1 OS=Arabidopsis thaliana GN=RNP1 PE=1 SV=1	--
LYG012414	LYG016318	0.82	Heterogeneous nuclear ribonucleoprotein 1 OS=Arabidopsis thaliana GN=RNP1 PE=1 SV=1	UPF0051 protein ABCI8, chloroplastic OS=Arabidopsis thaliana GN=ABCI8 PE=2 SV=1
LYG012414	LYG016657	0.82	Heterogeneous nuclear ribonucleoprotein 1 OS=Arabidopsis thaliana GN=RNP1 PE=1 SV=1	Pentatricopeptide repeat-containing protein At2g45350, chloroplastic OS=Arabidopsis thaliana GN=CRR4 PE=1 SV=2
LYG012414	LYG016744	0.8	Heterogeneous nuclear ribonucleoprotein 1 OS=Arabidopsis thaliana GN=RNP1 PE=1 SV=1	Transmembrane protein 184A OS=Homo sapiens GN=TMEM184A PE=2 SV=1
LYG012414	LYG018024	0.88	Heterogeneous nuclear ribonucleoprotein 1 OS=Arabidopsis thaliana GN=RNP1 PE=1 SV=1	Synaptotagmin-1 OS=Arabidopsis thaliana GN=SYT1 PE=1 SV=2
LYG012414	LYG018170	0.9	Heterogeneous nuclear ribonucleoprotein 1 OS=Arabidopsis thaliana GN=RNP1 PE=1 SV=1	ADP-ribosylation factor 2 OS=Oryza sativa subsp. japonica GN=ARF PE=2 SV=2
LYG012414	LYG018248	0.84	Heterogeneous nuclear ribonucleoprotein 1 OS=Arabidopsis thaliana GN=RNP1 PE=1 SV=1	Dynamin-related protein 1A OS=Arabidopsis thaliana GN=DRP1A PE=1 SV=3
LYG012414	LYG018345	0.81	Heterogeneous nuclear ribonucleoprotein 1 OS=Arabidopsis thaliana GN=RNP1 PE=1 SV=1	Peter Pan-like protein OS=Arabidopsis thaliana GN=PPAN PE=1 SV=1
LYG012414	LYG018428	0.84	Heterogeneous nuclear ribonucleoprotein 1 OS=Arabidopsis thaliana GN=RNP1 PE=1 SV=1	Fatty-acid-binding protein 1 OS=Arabidopsis thaliana GN=FAP1 PE=1 SV=1
LYG012414	LYG018651	0.86	Heterogeneous nuclear ribonucleoprotein 1 OS=Arabidopsis thaliana GN=RNP1 PE=1 SV=1	Lycopene beta cyclase, chloroplastic OS=Arabidopsis thaliana GN=LCY1 PE=2 SV=1
LYG012414	LYG019029	0.86	Heterogeneous nuclear ribonucleoprotein 1 OS=Arabidopsis thaliana GN=RNP1 PE=1 SV=1	Guanine deaminase OS=Bacillus subtilis (strain 168) GN=guaD PE=1 SV=1
LYG012414	LYG019030	0.84	Heterogeneous nuclear ribonucleoprotein 1 OS=Arabidopsis thaliana GN=RNP1 PE=1 SV=1	Zeta-carotene desaturase, chloroplastic/chromoplastic OS=Arabidopsis thaliana GN=ZDS1 PE=1 SV=3
LYG012414	LYG019198	0.86	Heterogeneous nuclear ribonucleoprotein 1 OS=Arabidopsis thaliana GN=RNP1 PE=1 SV=1	Zinc-binding alcohol dehydrogenase domain-containing protein 2 OS=Mus musculus GN=Zadh2 PE=1 SV=1
LYG012414	LYG019340	0.84	Heterogeneous nuclear ribonucleoprotein 1 OS=Arabidopsis thaliana GN=RNP1 PE=1 SV=1	Heterodimeric geranylgeranyl pyrophosphate synthase small subunit, chloroplastic OS=Arabidopsis thaliana GN=GGR PE=1 SV=2
LYG012414	LYG020017	0.86	Heterogeneous nuclear ribonucleoprotein 1 OS=Arabidopsis thaliana GN=RNP1 PE=1 SV=1	Ras-related protein RABC1 OS=Arabidopsis thaliana GN=RABC1 PE=1 SV=1
LYG012414	LYG020029	0.87	Heterogeneous nuclear ribonucleoprotein 1 OS=Arabidopsis thaliana GN=RNP1 PE=1 SV=1	Dof zinc finger protein DOF3.5 OS=Arabidopsis thaliana GN=DOF3.5 PE=3 SV=1
LYG012414	LYG020214	0.85	Heterogeneous nuclear ribonucleoprotein 1 OS=Arabidopsis thaliana GN=RNP1 PE=1 SV=1	Floral homeotic protein APETALA 3 OS=Arabidopsis thaliana GN=AP3 PE=1 SV=1
LYG012414	LYG020231	0.82	Heterogeneous nuclear ribonucleoprotein 1 OS=Arabidopsis thaliana GN=RNP1 PE=1 SV=1	BEL1-like homeodomain protein 11 OS=Arabidopsis thaliana GN=BLH11 PE=2 SV=1
LYG012414	LYG020486	0.84	Heterogeneous nuclear ribonucleoprotein 1 OS=Arabidopsis thaliana GN=RNP1 PE=1 SV=1	UDP-Glycosyltransferase superfamily protein
LYG012414	LYG020634	0.84	Heterogeneous nuclear ribonucleoprotein 1 OS=Arabidopsis thaliana GN=RNP1 PE=1 SV=1	E3 ubiquitin-protein ligase RING1 OS=Gossypium hirsutum GN=RING1 PE=1 SV=1
LYG012414	LYG020897	0.82	Heterogeneous nuclear ribonucleoprotein 1 OS=Arabidopsis thaliana GN=RNP1 PE=1 SV=1	Acyltransferase-like protein At3g26840, chloroplastic OS=Arabidopsis thaliana GN=At3g26840 PE=2 SV=1
LYG012414	LYG021546	0.87	Heterogeneous nuclear ribonucleoprotein 1 OS=Arabidopsis thaliana GN=RNP1 PE=1 SV=1	Glucuronokinase 1 OS=Arabidopsis thaliana GN=GLCAK1 PE=1 SV=1
LYG012414	LYG021690	0.85	Heterogeneous nuclear ribonucleoprotein 1 OS=Arabidopsis thaliana GN=RNP1 PE=1 SV=1	6-phosphogluconate dehydrogenase, decarboxylating 3 OS=Arabidopsis thaliana GN=At3g02360 PE=2 SV=1
LYG012414	LYG022283	0.8	Heterogeneous nuclear ribonucleoprotein 1 OS=Arabidopsis thaliana GN=RNP1 PE=1 SV=1	Pentatricopeptide repeat-containing protein At5g42310, mitochondrial OS=Arabidopsis thaliana GN=At5g42310 PE=2 SV=1
LYG012414	LYG022521	0.83	Heterogeneous nuclear ribonucleoprotein 1 OS=Arabidopsis thaliana GN=RNP1 PE=1 SV=1	Phosphoserine aminotransferase 2, chloroplastic OS=Arabidopsis thaliana GN=PSAT2 PE=2 SV=1
LYG012414	LYG023085	0.82	Heterogeneous nuclear ribonucleoprotein 1 OS=Arabidopsis thaliana GN=RNP1 PE=1 SV=1	Transcription and mRNA export factor SUS1 OS=Arabidopsis thaliana GN=SUS1 PE=3 SV=1
LYG012414	LYG023133	0.82	Heterogeneous nuclear ribonucleoprotein 1 OS=Arabidopsis thaliana GN=RNP1 PE=1 SV=1	E3 ubiquitin protein ligase DRIP2 OS=Arabidopsis thaliana GN=DRIP2 PE=1 SV=1
LYG012414	LYG023418	0.82	Heterogeneous nuclear ribonucleoprotein 1 OS=Arabidopsis thaliana GN=RNP1 PE=1 SV=1	Glutamine amidotransferase type 1 family protein
LYG012414	LYG023611	0.81	Heterogeneous nuclear ribonucleoprotein 1 OS=Arabidopsis thaliana GN=RNP1 PE=1 SV=1	--
LYG012414	LYG023666	0.82	Heterogeneous nuclear ribonucleoprotein 1 OS=Arabidopsis thaliana GN=RNP1 PE=1 SV=1	Protein SPA, chloroplastic OS=Solanum lycopersicum GN=SPA PE=2 SV=1
LYG012414	LYG023669	0.81	Heterogeneous nuclear ribonucleoprotein 1 OS=Arabidopsis thaliana GN=RNP1 PE=1 SV=1	Peptide methionine sulfoxide reductase OS=Brassica napus GN=PMSR PE=2 SV=1
LYG012414	LYG023932	0.8	Heterogeneous nuclear ribonucleoprotein 1 OS=Arabidopsis thaliana GN=RNP1 PE=1 SV=1	Erlin-2 OS=Bos taurus GN=ERLIN2 PE=2 SV=1
LYG012414	LYG024605	0.8	Heterogeneous nuclear ribonucleoprotein 1 OS=Arabidopsis thaliana GN=RNP1 PE=1 SV=1	Indole-3-glycerol phosphate synthase, chloroplastic OS=Arabidopsis thaliana GN=At2g04400 PE=2 SV=2
LYG012414	LYG024624	0.86	Heterogeneous nuclear ribonucleoprotein 1 OS=Arabidopsis thaliana GN=RNP1 PE=1 SV=1	GDSL esterase/lipase At5g62930 OS=Arabidopsis thaliana GN=At5g62930 PE=2 SV=3
LYG012414	LYG025423	0.8	Heterogeneous nuclear ribonucleoprotein 1 OS=Arabidopsis thaliana GN=RNP1 PE=1 SV=1	Chaperonin 60 subunit beta 2, chloroplastic OS=Arabidopsis thaliana GN=CPN60B2 PE=1 SV=1
LYG012414	LYG025448	0.87	Heterogeneous nuclear ribonucleoprotein 1 OS=Arabidopsis thaliana GN=RNP1 PE=1 SV=1	Dihydrolipoyllysine-residue acetyltransferase component 3 of pyruvate dehydrogenase complex, mitochondrial OS=Arabidopsis thaliana GN=At1g54220 PE=2 SV=1
LYG012414	LYG025858	0.85	Heterogeneous nuclear ribonucleoprotein 1 OS=Arabidopsis thaliana GN=RNP1 PE=1 SV=1	Probable strigolactone esterase D14 OS=Oryza sativa subsp. japonica GN=D14 PE=1 SV=1
LYG012414	LYG026335	0.82	Heterogeneous nuclear ribonucleoprotein 1 OS=Arabidopsis thaliana GN=RNP1 PE=1 SV=1	3-ketoacyl-CoA synthase 6 OS=Arabidopsis thaliana GN=CUT1 PE=1 SV=1
LYG012414	LYG026347	0.81	Heterogeneous nuclear ribonucleoprotein 1 OS=Arabidopsis thaliana GN=RNP1 PE=1 SV=1	Geranylgeranyl pyrophosphate synthase, chloroplastic/chromoplastic OS=Sinapis alba GN=GGPS1 PE=1 SV=1
LYG012414	LYG026783	0.87	Heterogeneous nuclear ribonucleoprotein 1 OS=Arabidopsis thaliana GN=RNP1 PE=1 SV=1	Peroxisomal acyl-coenzyme A oxidase 1 OS=Arabidopsis thaliana GN=ACX1 PE=1 SV=1
LYG012414	LYG026932	0.81	Heterogeneous nuclear ribonucleoprotein 1 OS=Arabidopsis thaliana GN=RNP1 PE=1 SV=1	Lysophospholipid acyltransferase LPEAT1 OS=Arabidopsis thaliana GN=LPEAT1 PE=1 SV=1
LYG012414	LYG027267	0.86	Heterogeneous nuclear ribonucleoprotein 1 OS=Arabidopsis thaliana GN=RNP1 PE=1 SV=1	3-ketoacyl-CoA thiolase 2, peroxisomal OS=Arabidopsis thaliana GN=PED1 PE=1 SV=2
LYG012414	LYG027839	0.88	Heterogeneous nuclear ribonucleoprotein 1 OS=Arabidopsis thaliana GN=RNP1 PE=1 SV=1	Cyclin-C1-1 OS=Arabidopsis thaliana GN=CYCC1-1 PE=2 SV=2
LYG012414	LYG028129	0.82	Heterogeneous nuclear ribonucleoprotein 1 OS=Arabidopsis thaliana GN=RNP1 PE=1 SV=1	Ras-related protein RABG3f OS=Arabidopsis thaliana GN=RABG3F PE=2 SV=1
LYG012414	LYG028840	0.85	Heterogeneous nuclear ribonucleoprotein 1 OS=Arabidopsis thaliana GN=RNP1 PE=1 SV=1	--
LYG012414	LYG029295	0.85	Heterogeneous nuclear ribonucleoprotein 1 OS=Arabidopsis thaliana GN=RNP1 PE=1 SV=1	Probable carboxylesterase 7 OS=Arabidopsis thaliana GN=CXE7 PE=2 SV=1
LYG012414	LYG029412	0.87	Heterogeneous nuclear ribonucleoprotein 1 OS=Arabidopsis thaliana GN=RNP1 PE=1 SV=1	Protein kinase superfamily protein
LYG012414	LYG029592	0.84	Heterogeneous nuclear ribonucleoprotein 1 OS=Arabidopsis thaliana GN=RNP1 PE=1 SV=1	Patellin-3 OS=Arabidopsis thaliana GN=PATL3 PE=1 SV=2
LYG012414	LYG029673	0.86	Heterogeneous nuclear ribonucleoprotein 1 OS=Arabidopsis thaliana GN=RNP1 PE=1 SV=1	Methionine aminotransferase OS=Escherichia coli (strain K12) GN=ybdL PE=1 SV=1
LYG012414	LYG030693	0.89	Heterogeneous nuclear ribonucleoprotein 1 OS=Arabidopsis thaliana GN=RNP1 PE=1 SV=1	UDP-galactose transporter 2 OS=Arabidopsis thaliana GN=UDP-GALT2 PE=2 SV=1
LYG012414	LYG030794	0.83	Heterogeneous nuclear ribonucleoprotein 1 OS=Arabidopsis thaliana GN=RNP1 PE=1 SV=1	Ras-related protein RABA5d OS=Arabidopsis thaliana GN=RABA5D PE=1 SV=1
LYG012414	LYG031002	0.85	Heterogeneous nuclear ribonucleoprotein 1 OS=Arabidopsis thaliana GN=RNP1 PE=1 SV=1	Stem-specific protein TSJT1 OS=Nicotiana tabacum GN=TSJT1 PE=2 SV=1
LYG012414	LYG031285	0.81	Heterogeneous nuclear ribonucleoprotein 1 OS=Arabidopsis thaliana GN=RNP1 PE=1 SV=1	Adenylate kinase 1, chloroplastic OS=Arabidopsis thaliana GN=ADK PE=2 SV=1
LYG012414	LYG031318	0.83	Heterogeneous nuclear ribonucleoprotein 1 OS=Arabidopsis thaliana GN=RNP1 PE=1 SV=1	Isocitrate dehydrogenase [NAD] catalytic subunit 5, mitochondrial OS=Arabidopsis thaliana GN=IDH5 PE=2 SV=1
LYG012414	LYG032309	0.88	Heterogeneous nuclear ribonucleoprotein 1 OS=Arabidopsis thaliana GN=RNP1 PE=1 SV=1	--
LYG012414	LYG032410	0.84	Heterogeneous nuclear ribonucleoprotein 1 OS=Arabidopsis thaliana GN=RNP1 PE=1 SV=1	SEC12-like protein 2 OS=Arabidopsis thaliana GN=STL2P PE=1 SV=4
LYG012414	LYG032448	0.87	Heterogeneous nuclear ribonucleoprotein 1 OS=Arabidopsis thaliana GN=RNP1 PE=1 SV=1	MATE efflux family protein 6 OS=Arabidopsis thaliana GN=DTXL2 PE=3 SV=2
LYG012414	LYG032577	0.85	Heterogeneous nuclear ribonucleoprotein 1 OS=Arabidopsis thaliana GN=RNP1 PE=1 SV=1	Probable 6-phosphogluconolactonase 1 OS=Arabidopsis thaliana GN=At1g13700 PE=2 SV=1
LYG012414	LYG032678	0.8	Heterogeneous nuclear ribonucleoprotein 1 OS=Arabidopsis thaliana GN=RNP1 PE=1 SV=1	Transcription factor BPE OS=Arabidopsis thaliana GN=BPE PE=2 SV=1
LYG012414	LYG032685	0.81	Heterogeneous nuclear ribonucleoprotein 1 OS=Arabidopsis thaliana GN=RNP1 PE=1 SV=1	UPF0392 protein At1g27200 OS=Arabidopsis thaliana GN=At1g27200 PE=2 SV=2
LYG012414	LYG032691	0.81	Heterogeneous nuclear ribonucleoprotein 1 OS=Arabidopsis thaliana GN=RNP1 PE=1 SV=1	Pyruvate dehydrogenase E1 component subunit alpha-1, mitochondrial OS=Arabidopsis thaliana GN=E1 ALPHA PE=2 SV=2
LYG012414	LYG032809	0.82	Heterogeneous nuclear ribonucleoprotein 1 OS=Arabidopsis thaliana GN=RNP1 PE=1 SV=1	NADH dehydrogenase [ubiquinone] flavoprotein 1, mitochondrial OS=Arabidopsis thaliana GN=At5g08530 PE=2 SV=1
LYG012414	LYG033898	0.85	Heterogeneous nuclear ribonucleoprotein 1 OS=Arabidopsis thaliana GN=RNP1 PE=1 SV=1	15-cis-zeta-carotene isomerase, chloroplastic OS=Arabidopsis thaliana GN=Z-ISO PE=1 SV=1
LYG012414	LYG034203	0.81	Heterogeneous nuclear ribonucleoprotein 1 OS=Arabidopsis thaliana GN=RNP1 PE=1 SV=1	--
LYG012414	LYG034522	0.83	Heterogeneous nuclear ribonucleoprotein 1 OS=Arabidopsis thaliana GN=RNP1 PE=1 SV=1	Calcium-dependent protein kinase 3 OS=Arabidopsis thaliana GN=CPK3 PE=1 SV=1
LYG012414	LYG034750	0.89	Heterogeneous nuclear ribonucleoprotein 1 OS=Arabidopsis thaliana GN=RNP1 PE=1 SV=1	Peroxisomal acyl-coenzyme A oxidase 1 OS=Arabidopsis thaliana GN=ACX1 PE=1 SV=1
LYG012414	LYG034958	0.83	Heterogeneous nuclear ribonucleoprotein 1 OS=Arabidopsis thaliana GN=RNP1 PE=1 SV=1	5-oxoprolinase OS=Arabidopsis thaliana GN=OXP1 PE=2 SV=1
LYG012414	LYG035000	0.86	Heterogeneous nuclear ribonucleoprotein 1 OS=Arabidopsis thaliana GN=RNP1 PE=1 SV=1	4-diphosphocytidyl-2-C-methyl-D-erythritol kinase, chloroplastic OS=Arabidopsis thaliana GN=ISPE PE=2 SV=1
LYG012414	LYG035047	0.82	Heterogeneous nuclear ribonucleoprotein 1 OS=Arabidopsis thaliana GN=RNP1 PE=1 SV=1	--
LYG012414	LYG035102	0.82	Heterogeneous nuclear ribonucleoprotein 1 OS=Arabidopsis thaliana GN=RNP1 PE=1 SV=1	4-hydroxy-3-methylbut-2-en-1-yl diphosphate synthase (ferredoxin), chloroplastic OS=Arabidopsis thaliana GN=ISPG PE=1 SV=1
LYG012414	LYG035253	0.89	Heterogeneous nuclear ribonucleoprotein 1 OS=Arabidopsis thaliana GN=RNP1 PE=1 SV=1	Internal alternative NAD(P)H-ubiquinone oxidoreductase A1, mitochondrial OS=Arabidopsis thaliana GN=NDA1 PE=2 SV=1
LYG012414	LYG035259	0.85	Heterogeneous nuclear ribonucleoprotein 1 OS=Arabidopsis thaliana GN=RNP1 PE=1 SV=1	ER lumen protein-retaining receptor B OS=Arabidopsis thaliana GN=ERD2B PE=1 SV=1
LYG012414	LYG035944	0.81	Heterogeneous nuclear ribonucleoprotein 1 OS=Arabidopsis thaliana GN=RNP1 PE=1 SV=1	--
LYG012414	LYG036287	0.82	Heterogeneous nuclear ribonucleoprotein 1 OS=Arabidopsis thaliana GN=RNP1 PE=1 SV=1	V-type proton ATPase subunit D OS=Arabidopsis thaliana GN=VHA-D PE=1 SV=2
LYG012414	LYG036288	0.82	Heterogeneous nuclear ribonucleoprotein 1 OS=Arabidopsis thaliana GN=RNP1 PE=1 SV=1	Citrate synthase 3, peroxisomal OS=Arabidopsis thaliana GN=CSY3 PE=2 SV=1
LYG012414	LYG036320	0.85	Heterogeneous nuclear ribonucleoprotein 1 OS=Arabidopsis thaliana GN=RNP1 PE=1 SV=1	Transmembrane 9 superfamily member 12 OS=Arabidopsis thaliana GN=TMN12 PE=2 SV=1
LYG012414	LYG036378	0.87	Heterogeneous nuclear ribonucleoprotein 1 OS=Arabidopsis thaliana GN=RNP1 PE=1 SV=1	--
LYG012414	LYG036673	0.85	Heterogeneous nuclear ribonucleoprotein 1 OS=Arabidopsis thaliana GN=RNP1 PE=1 SV=1	Heterogeneous nuclear ribonucleoprotein 1 OS=Arabidopsis thaliana GN=RNP1 PE=1 SV=1
LYG012414	LYG037480	0.81	Heterogeneous nuclear ribonucleoprotein 1 OS=Arabidopsis thaliana GN=RNP1 PE=1 SV=1	SWI/SNF complex subunit SWI3C OS=Arabidopsis thaliana GN=SWI3C PE=1 SV=1
LYG012414	LYG037644	0.85	Heterogeneous nuclear ribonucleoprotein 1 OS=Arabidopsis thaliana GN=RNP1 PE=1 SV=1	Glucose-6-phosphate isomerase 1, chloroplastic OS=Arabidopsis thaliana GN=PGI1 PE=1 SV=1
LYG012414	LYG037664	0.88	Heterogeneous nuclear ribonucleoprotein 1 OS=Arabidopsis thaliana GN=RNP1 PE=1 SV=1	SEC1 family transport protein SLY1 OS=Arabidopsis thaliana GN=SLY1 PE=1 SV=1
LYG012414	LYG037757	0.89	Heterogeneous nuclear ribonucleoprotein 1 OS=Arabidopsis thaliana GN=RNP1 PE=1 SV=1	Cyclase-associated protein 1 OS=Arabidopsis thaliana GN=CAP1 PE=2 SV=1
LYG012414	LYG038482	0.81	Heterogeneous nuclear ribonucleoprotein 1 OS=Arabidopsis thaliana GN=RNP1 PE=1 SV=1	Chaperone protein DnaJ OS=Clostridium botulinum (strain Eklund 17B / Type B) GN=dnaJ PE=3 SV=1
LYG012414	LYG038645	0.83	Heterogeneous nuclear ribonucleoprotein 1 OS=Arabidopsis thaliana GN=RNP1 PE=1 SV=1	15-cis-zeta-carotene isomerase, chloroplastic OS=Arabidopsis thaliana GN=Z-ISO PE=1 SV=1
LYG012414	LYG038924	0.82	Heterogeneous nuclear ribonucleoprotein 1 OS=Arabidopsis thaliana GN=RNP1 PE=1 SV=1	Plastidial pyruvate kinase 2 OS=Arabidopsis thaliana GN=PKP2 PE=1 SV=1
LYG012414	LYG039625	0.82	Heterogeneous nuclear ribonucleoprotein 1 OS=Arabidopsis thaliana GN=RNP1 PE=1 SV=1	Uncharacterized protein At1g32220, chloroplastic OS=Arabidopsis thaliana GN=At1g32220 PE=2 SV=1
LYG012414	LYG039655	0.86	Heterogeneous nuclear ribonucleoprotein 1 OS=Arabidopsis thaliana GN=RNP1 PE=1 SV=1	Autophagy-related protein 8f OS=Arabidopsis thaliana GN=ATG8F PE=2 SV=1
LYG012414	LYG039884	0.89	Heterogeneous nuclear ribonucleoprotein 1 OS=Arabidopsis thaliana GN=RNP1 PE=1 SV=1	NADH dehydrogenase [ubiquinone] flavoprotein 1, mitochondrial OS=Arabidopsis thaliana GN=At5g08530 PE=2 SV=1
LYG012414	LYG040023	0.89	Heterogeneous nuclear ribonucleoprotein 1 OS=Arabidopsis thaliana GN=RNP1 PE=1 SV=1	Syntaxin-61 OS=Arabidopsis thaliana GN=SYP61 PE=1 SV=1
LYG012414	LYG040149	0.81	Heterogeneous nuclear ribonucleoprotein 1 OS=Arabidopsis thaliana GN=RNP1 PE=1 SV=1	--
LYG012414	LYG040796	0.81	Heterogeneous nuclear ribonucleoprotein 1 OS=Arabidopsis thaliana GN=RNP1 PE=1 SV=1	Pectin acetylesterase 8 OS=Arabidopsis thaliana GN=PAE8 PE=2 SV=1
LYG012414	LYG041165	0.88	Heterogeneous nuclear ribonucleoprotein 1 OS=Arabidopsis thaliana GN=RNP1 PE=1 SV=1	OTU domain-containing protein 6B OS=Danio rerio GN=otud6b PE=2 SV=1
LYG012420	LYG012674	0.84	Uncharacterized protein sll1770 OS=Synechocystis sp. (strain PCC 6803 / Kazusa) GN=sll1770 PE=3 SV=1	Nucleoid-associated protein alr5067 OS=Nostoc sp. (strain PCC 7120 / UTEX 2576) GN=alr5067 PE=3 SV=1
LYG012420	LYG013665	0.85	Uncharacterized protein sll1770 OS=Synechocystis sp. (strain PCC 6803 / Kazusa) GN=sll1770 PE=3 SV=1	Prolycopene isomerase, chloroplastic OS=Arabidopsis thaliana GN=CRTISO PE=2 SV=2
LYG012420	LYG014907	0.82	Uncharacterized protein sll1770 OS=Synechocystis sp. (strain PCC 6803 / Kazusa) GN=sll1770 PE=3 SV=1	1-deoxy-D-xylulose-5-phosphate synthase, chloroplastic OS=Arabidopsis thaliana GN=DXS PE=1 SV=2
LYG012420	LYG015265	0.85	Uncharacterized protein sll1770 OS=Synechocystis sp. (strain PCC 6803 / Kazusa) GN=sll1770 PE=3 SV=1	Protein DENND6A OS=Homo sapiens GN=DENND6A PE=1 SV=1
LYG012420	LYG015816	0.8	Uncharacterized protein sll1770 OS=Synechocystis sp. (strain PCC 6803 / Kazusa) GN=sll1770 PE=3 SV=1	--
LYG012420	LYG016209	0.82	Uncharacterized protein sll1770 OS=Synechocystis sp. (strain PCC 6803 / Kazusa) GN=sll1770 PE=3 SV=1	Tryptophan synthase beta chain 2, chloroplastic OS=Arabidopsis thaliana GN=TSB2 PE=2 SV=2
LYG012420	LYG016318	0.83	Uncharacterized protein sll1770 OS=Synechocystis sp. (strain PCC 6803 / Kazusa) GN=sll1770 PE=3 SV=1	UPF0051 protein ABCI8, chloroplastic OS=Arabidopsis thaliana GN=ABCI8 PE=2 SV=1
LYG012420	LYG016524	0.85	Uncharacterized protein sll1770 OS=Synechocystis sp. (strain PCC 6803 / Kazusa) GN=sll1770 PE=3 SV=1	Rubredoxin OS=Synechocystis sp. (strain PCC 6803 / Kazusa) GN=rub PE=3 SV=1
LYG012420	LYG018912	0.83	Uncharacterized protein sll1770 OS=Synechocystis sp. (strain PCC 6803 / Kazusa) GN=sll1770 PE=3 SV=1	Protein ECERIFERUM 1 OS=Arabidopsis thaliana GN=CER1 PE=1 SV=1
LYG012420	LYG019030	0.87	Uncharacterized protein sll1770 OS=Synechocystis sp. (strain PCC 6803 / Kazusa) GN=sll1770 PE=3 SV=1	Zeta-carotene desaturase, chloroplastic/chromoplastic OS=Arabidopsis thaliana GN=ZDS1 PE=1 SV=3
LYG012420	LYG019198	0.95	Uncharacterized protein sll1770 OS=Synechocystis sp. (strain PCC 6803 / Kazusa) GN=sll1770 PE=3 SV=1	Zinc-binding alcohol dehydrogenase domain-containing protein 2 OS=Mus musculus GN=Zadh2 PE=1 SV=1
LYG012420	LYG019340	0.81	Uncharacterized protein sll1770 OS=Synechocystis sp. (strain PCC 6803 / Kazusa) GN=sll1770 PE=3 SV=1	Heterodimeric geranylgeranyl pyrophosphate synthase small subunit, chloroplastic OS=Arabidopsis thaliana GN=GGR PE=1 SV=2
LYG012420	LYG020029	0.86	Uncharacterized protein sll1770 OS=Synechocystis sp. (strain PCC 6803 / Kazusa) GN=sll1770 PE=3 SV=1	Dof zinc finger protein DOF3.5 OS=Arabidopsis thaliana GN=DOF3.5 PE=3 SV=1
LYG012420	LYG020214	0.84	Uncharacterized protein sll1770 OS=Synechocystis sp. (strain PCC 6803 / Kazusa) GN=sll1770 PE=3 SV=1	Floral homeotic protein APETALA 3 OS=Arabidopsis thaliana GN=AP3 PE=1 SV=1
LYG012420	LYG020897	0.84	Uncharacterized protein sll1770 OS=Synechocystis sp. (strain PCC 6803 / Kazusa) GN=sll1770 PE=3 SV=1	Acyltransferase-like protein At3g26840, chloroplastic OS=Arabidopsis thaliana GN=At3g26840 PE=2 SV=1
LYG012420	LYG021675	0.82	Uncharacterized protein sll1770 OS=Synechocystis sp. (strain PCC 6803 / Kazusa) GN=sll1770 PE=3 SV=1	Developmental protein SEPALLATA 2 OS=Arabidopsis thaliana GN=SEP2 PE=1 SV=1
LYG012420	LYG023071	0.88	Uncharacterized protein sll1770 OS=Synechocystis sp. (strain PCC 6803 / Kazusa) GN=sll1770 PE=3 SV=1	ACT domain-containing protein ACR4 OS=Arabidopsis thaliana GN=ACR4 PE=2 SV=1
LYG012420	LYG023418	0.87	Uncharacterized protein sll1770 OS=Synechocystis sp. (strain PCC 6803 / Kazusa) GN=sll1770 PE=3 SV=1	Glutamine amidotransferase type 1 family protein
LYG012420	LYG023611	0.84	Uncharacterized protein sll1770 OS=Synechocystis sp. (strain PCC 6803 / Kazusa) GN=sll1770 PE=3 SV=1	--
LYG012420	LYG023666	0.84	Uncharacterized protein sll1770 OS=Synechocystis sp. (strain PCC 6803 / Kazusa) GN=sll1770 PE=3 SV=1	Protein SPA, chloroplastic OS=Solanum lycopersicum GN=SPA PE=2 SV=1
LYG012420	LYG024778	0.88	Uncharacterized protein sll1770 OS=Synechocystis sp. (strain PCC 6803 / Kazusa) GN=sll1770 PE=3 SV=1	Glyoxylate/hydroxypyruvate reductase A HPR2 OS=Arabidopsis thaliana GN=HPR2 PE=1 SV=1
LYG012420	LYG025448	0.88	Uncharacterized protein sll1770 OS=Synechocystis sp. (strain PCC 6803 / Kazusa) GN=sll1770 PE=3 SV=1	Dihydrolipoyllysine-residue acetyltransferase component 3 of pyruvate dehydrogenase complex, mitochondrial OS=Arabidopsis thaliana GN=At1g54220 PE=2 SV=1
LYG012420	LYG025793	0.82	Uncharacterized protein sll1770 OS=Synechocystis sp. (strain PCC 6803 / Kazusa) GN=sll1770 PE=3 SV=1	member of CYP716A
LYG012420	LYG025858	0.81	Uncharacterized protein sll1770 OS=Synechocystis sp. (strain PCC 6803 / Kazusa) GN=sll1770 PE=3 SV=1	Probable strigolactone esterase D14 OS=Oryza sativa subsp. japonica GN=D14 PE=1 SV=1
LYG012420	LYG026153	0.83	Uncharacterized protein sll1770 OS=Synechocystis sp. (strain PCC 6803 / Kazusa) GN=sll1770 PE=3 SV=1	Ubiquitin-conjugating enzyme E2 5 OS=Arabidopsis thaliana GN=UBC5 PE=2 SV=2
LYG012420	LYG026783	0.84	Uncharacterized protein sll1770 OS=Synechocystis sp. (strain PCC 6803 / Kazusa) GN=sll1770 PE=3 SV=1	Peroxisomal acyl-coenzyme A oxidase 1 OS=Arabidopsis thaliana GN=ACX1 PE=1 SV=1
LYG012420	LYG027267	0.81	Uncharacterized protein sll1770 OS=Synechocystis sp. (strain PCC 6803 / Kazusa) GN=sll1770 PE=3 SV=1	3-ketoacyl-CoA thiolase 2, peroxisomal OS=Arabidopsis thaliana GN=PED1 PE=1 SV=2
LYG012420	LYG027655	0.82	Uncharacterized protein sll1770 OS=Synechocystis sp. (strain PCC 6803 / Kazusa) GN=sll1770 PE=3 SV=1	--
LYG012420	LYG028056	0.8	Uncharacterized protein sll1770 OS=Synechocystis sp. (strain PCC 6803 / Kazusa) GN=sll1770 PE=3 SV=1	Transcription repressor MYB4 OS=Arabidopsis thaliana GN=MYB4 PE=1 SV=1
LYG012420	LYG029307	0.88	Uncharacterized protein sll1770 OS=Synechocystis sp. (strain PCC 6803 / Kazusa) GN=sll1770 PE=3 SV=1	4-hydroxy-3-methylbut-2-enyl diphosphate reductase, chloroplastic OS=Arabidopsis thaliana GN=ISPH PE=2 SV=1
LYG012420	LYG029412	0.87	Uncharacterized protein sll1770 OS=Synechocystis sp. (strain PCC 6803 / Kazusa) GN=sll1770 PE=3 SV=1	Protein kinase superfamily protein
LYG012420	LYG029447	0.82	Uncharacterized protein sll1770 OS=Synechocystis sp. (strain PCC 6803 / Kazusa) GN=sll1770 PE=3 SV=1	Drought-responsive family protein
LYG012420	LYG029592	0.82	Uncharacterized protein sll1770 OS=Synechocystis sp. (strain PCC 6803 / Kazusa) GN=sll1770 PE=3 SV=1	Patellin-3 OS=Arabidopsis thaliana GN=PATL3 PE=1 SV=2
LYG012420	LYG031596	0.85	Uncharacterized protein sll1770 OS=Synechocystis sp. (strain PCC 6803 / Kazusa) GN=sll1770 PE=3 SV=1	Xylosyltransferase 2 OS=Bos taurus GN=XYLT2 PE=2 SV=1
LYG012420	LYG032410	0.85	Uncharacterized protein sll1770 OS=Synechocystis sp. (strain PCC 6803 / Kazusa) GN=sll1770 PE=3 SV=1	SEC12-like protein 2 OS=Arabidopsis thaliana GN=STL2P PE=1 SV=4
LYG012420	LYG032448	0.84	Uncharacterized protein sll1770 OS=Synechocystis sp. (strain PCC 6803 / Kazusa) GN=sll1770 PE=3 SV=1	MATE efflux family protein 6 OS=Arabidopsis thaliana GN=DTXL2 PE=3 SV=2
LYG012420	LYG032678	0.95	Uncharacterized protein sll1770 OS=Synechocystis sp. (strain PCC 6803 / Kazusa) GN=sll1770 PE=3 SV=1	Transcription factor BPE OS=Arabidopsis thaliana GN=BPE PE=2 SV=1
LYG012420	LYG032717	0.86	Uncharacterized protein sll1770 OS=Synechocystis sp. (strain PCC 6803 / Kazusa) GN=sll1770 PE=3 SV=1	Aldehyde dehydrogenase family 2 member B7, mitochondrial OS=Arabidopsis thaliana GN=ALDH2B7 PE=2 SV=2
LYG012420	LYG032781	0.86	Uncharacterized protein sll1770 OS=Synechocystis sp. (strain PCC 6803 / Kazusa) GN=sll1770 PE=3 SV=1	Pentatricopeptide repeat-containing protein At3g22670, mitochondrial OS=Arabidopsis thaliana GN=At3g22670 PE=2 SV=1
LYG012420	LYG032782	0.91	Uncharacterized protein sll1770 OS=Synechocystis sp. (strain PCC 6803 / Kazusa) GN=sll1770 PE=3 SV=1	ALBINO3-like protein 1, chloroplastic OS=Arabidopsis thaliana GN=ALB3L1 PE=2 SV=3
LYG012420	LYG033172	0.89	Uncharacterized protein sll1770 OS=Synechocystis sp. (strain PCC 6803 / Kazusa) GN=sll1770 PE=3 SV=1	Floral homeotic protein PISTILLATA OS=Arabidopsis thaliana GN=PI PE=1 SV=1
LYG012420	LYG033898	0.85	Uncharacterized protein sll1770 OS=Synechocystis sp. (strain PCC 6803 / Kazusa) GN=sll1770 PE=3 SV=1	15-cis-zeta-carotene isomerase, chloroplastic OS=Arabidopsis thaliana GN=Z-ISO PE=1 SV=1
LYG012420	LYG034329	0.84	Uncharacterized protein sll1770 OS=Synechocystis sp. (strain PCC 6803 / Kazusa) GN=sll1770 PE=3 SV=1	1-aminocyclopropane-1-carboxylate oxidase homolog 1 OS=Arabidopsis thaliana GN=At1g06620 PE=2 SV=1
LYG012420	LYG034750	0.83	Uncharacterized protein sll1770 OS=Synechocystis sp. (strain PCC 6803 / Kazusa) GN=sll1770 PE=3 SV=1	Peroxisomal acyl-coenzyme A oxidase 1 OS=Arabidopsis thaliana GN=ACX1 PE=1 SV=1
LYG012420	LYG035000	0.84	Uncharacterized protein sll1770 OS=Synechocystis sp. (strain PCC 6803 / Kazusa) GN=sll1770 PE=3 SV=1	4-diphosphocytidyl-2-C-methyl-D-erythritol kinase, chloroplastic OS=Arabidopsis thaliana GN=ISPE PE=2 SV=1
LYG012420	LYG035102	0.93	Uncharacterized protein sll1770 OS=Synechocystis sp. (strain PCC 6803 / Kazusa) GN=sll1770 PE=3 SV=1	4-hydroxy-3-methylbut-2-en-1-yl diphosphate synthase (ferredoxin), chloroplastic OS=Arabidopsis thaliana GN=ISPG PE=1 SV=1
LYG012420	LYG035222	0.83	Uncharacterized protein sll1770 OS=Synechocystis sp. (strain PCC 6803 / Kazusa) GN=sll1770 PE=3 SV=1	Sulfate transporter 3.1 OS=Arabidopsis thaliana GN=SULTR3;1 PE=2 SV=1
LYG012420	LYG035389	0.88	Uncharacterized protein sll1770 OS=Synechocystis sp. (strain PCC 6803 / Kazusa) GN=sll1770 PE=3 SV=1	--
LYG012420	LYG035684	0.82	Uncharacterized protein sll1770 OS=Synechocystis sp. (strain PCC 6803 / Kazusa) GN=sll1770 PE=3 SV=1	Serine/threonine-protein kinase WNK1 OS=Arabidopsis thaliana GN=WNK1 PE=1 SV=1
LYG012420	LYG035789	0.8	Uncharacterized protein sll1770 OS=Synechocystis sp. (strain PCC 6803 / Kazusa) GN=sll1770 PE=3 SV=1	--
LYG012420	LYG035911	0.88	Uncharacterized protein sll1770 OS=Synechocystis sp. (strain PCC 6803 / Kazusa) GN=sll1770 PE=3 SV=1	Putative clathrin assembly protein At1g14910 OS=Arabidopsis thaliana GN=At1g14910 PE=2 SV=2
LYG012420	LYG035944	0.81	Uncharacterized protein sll1770 OS=Synechocystis sp. (strain PCC 6803 / Kazusa) GN=sll1770 PE=3 SV=1	--
LYG012420	LYG036008	0.84	Uncharacterized protein sll1770 OS=Synechocystis sp. (strain PCC 6803 / Kazusa) GN=sll1770 PE=3 SV=1	Glycerol-3-phosphate 2-O-acyltransferase 6 OS=Arabidopsis thaliana GN=GPAT6 PE=1 SV=1
LYG012420	LYG036288	0.81	Uncharacterized protein sll1770 OS=Synechocystis sp. (strain PCC 6803 / Kazusa) GN=sll1770 PE=3 SV=1	Citrate synthase 3, peroxisomal OS=Arabidopsis thaliana GN=CSY3 PE=2 SV=1
LYG012420	LYG036385	0.82	Uncharacterized protein sll1770 OS=Synechocystis sp. (strain PCC 6803 / Kazusa) GN=sll1770 PE=3 SV=1	Transcription factor TCP4 OS=Arabidopsis thaliana GN=TCP4 PE=1 SV=1
LYG012420	LYG036762	0.83	Uncharacterized protein sll1770 OS=Synechocystis sp. (strain PCC 6803 / Kazusa) GN=sll1770 PE=3 SV=1	--
LYG012420	LYG037480	0.81	Uncharacterized protein sll1770 OS=Synechocystis sp. (strain PCC 6803 / Kazusa) GN=sll1770 PE=3 SV=1	SWI/SNF complex subunit SWI3C OS=Arabidopsis thaliana GN=SWI3C PE=1 SV=1
LYG012420	LYG037586	0.83	Uncharacterized protein sll1770 OS=Synechocystis sp. (strain PCC 6803 / Kazusa) GN=sll1770 PE=3 SV=1	Phospholipase D delta OS=Arabidopsis thaliana GN=PLDDELTA PE=1 SV=2
LYG012420	LYG039655	0.81	Uncharacterized protein sll1770 OS=Synechocystis sp. (strain PCC 6803 / Kazusa) GN=sll1770 PE=3 SV=1	Autophagy-related protein 8f OS=Arabidopsis thaliana GN=ATG8F PE=2 SV=1
LYG012420	LYG039847	0.82	Uncharacterized protein sll1770 OS=Synechocystis sp. (strain PCC 6803 / Kazusa) GN=sll1770 PE=3 SV=1	Pentatricopeptide repeat-containing protein At3g22670, mitochondrial OS=Arabidopsis thaliana GN=At3g22670 PE=2 SV=1
LYG012420	LYG041165	0.81	Uncharacterized protein sll1770 OS=Synechocystis sp. (strain PCC 6803 / Kazusa) GN=sll1770 PE=3 SV=1	OTU domain-containing protein 6B OS=Danio rerio GN=otud6b PE=2 SV=1
LYG012500	LYG015497	0.8	F-box protein PP2-A13 OS=Arabidopsis thaliana GN=PP2A13 PE=1 SV=1	Probable beta-1,3-galactosyltransferase 2 OS=Arabidopsis thaliana GN=B3GALT2 PE=2 SV=1
LYG012500	LYG019444	0.8	F-box protein PP2-A13 OS=Arabidopsis thaliana GN=PP2A13 PE=1 SV=1	Two-pore potassium channel 3 OS=Arabidopsis thaliana GN=TPK3 PE=2 SV=1
LYG012500	LYG020233	0.81	F-box protein PP2-A13 OS=Arabidopsis thaliana GN=PP2A13 PE=1 SV=1	Transmembrane protein 136 OS=Homo sapiens GN=TMEM136 PE=2 SV=2
LYG012500	LYG029412	0.81	F-box protein PP2-A13 OS=Arabidopsis thaliana GN=PP2A13 PE=1 SV=1	Protein kinase superfamily protein
LYG012500	LYG029592	0.81	F-box protein PP2-A13 OS=Arabidopsis thaliana GN=PP2A13 PE=1 SV=1	Patellin-3 OS=Arabidopsis thaliana GN=PATL3 PE=1 SV=2
LYG012500	LYG037064	0.82	F-box protein PP2-A13 OS=Arabidopsis thaliana GN=PP2A13 PE=1 SV=1	Probable receptor-like protein kinase At1g30570 OS=Arabidopsis thaliana GN=At1g30570 PE=3 SV=1
LYG012511	LYG012557	0.82	Protein STAY-GREEN 1, chloroplastic OS=Arabidopsis thaliana GN=SGR1 PE=1 SV=1	Ras-related protein RABD2c OS=Arabidopsis thaliana GN=RABD2C PE=2 SV=1
LYG012511	LYG013665	0.81	Protein STAY-GREEN 1, chloroplastic OS=Arabidopsis thaliana GN=SGR1 PE=1 SV=1	Prolycopene isomerase, chloroplastic OS=Arabidopsis thaliana GN=CRTISO PE=2 SV=2
LYG012511	LYG014798	0.85	Protein STAY-GREEN 1, chloroplastic OS=Arabidopsis thaliana GN=SGR1 PE=1 SV=1	Geranylgeranyl pyrophosphate synthase, chloroplastic/chromoplastic OS=Sinapis alba GN=GGPS1 PE=1 SV=1
LYG012511	LYG017026	0.85	Protein STAY-GREEN 1, chloroplastic OS=Arabidopsis thaliana GN=SGR1 PE=1 SV=1	Hyoscyamine 6-dioxygenase OS=Hyoscyamus niger GN=H6H PE=1 SV=1
LYG012511	LYG017973	0.82	Protein STAY-GREEN 1, chloroplastic OS=Arabidopsis thaliana GN=SGR1 PE=1 SV=1	Protein RER1B OS=Arabidopsis thaliana GN=RER1B PE=1 SV=2
LYG012511	LYG021565	0.81	Protein STAY-GREEN 1, chloroplastic OS=Arabidopsis thaliana GN=SGR1 PE=1 SV=1	Transcription factor MYB21 OS=Arabidopsis thaliana GN=MYB21 PE=1 SV=1
LYG012511	LYG022610	0.84	Protein STAY-GREEN 1, chloroplastic OS=Arabidopsis thaliana GN=SGR1 PE=1 SV=1	Flavonoid 3'-monooxygenase OS=Arabidopsis thaliana GN=CYP75B1 PE=1 SV=1
LYG012511	LYG023306	0.86	Protein STAY-GREEN 1, chloroplastic OS=Arabidopsis thaliana GN=SGR1 PE=1 SV=1	Ferredoxin-3, chloroplastic OS=Arabidopsis thaliana GN=FD3 PE=1 SV=1
LYG012511	LYG023669	0.91	Protein STAY-GREEN 1, chloroplastic OS=Arabidopsis thaliana GN=SGR1 PE=1 SV=1	Peptide methionine sulfoxide reductase OS=Brassica napus GN=PMSR PE=2 SV=1
LYG012511	LYG024478	0.83	Protein STAY-GREEN 1, chloroplastic OS=Arabidopsis thaliana GN=SGR1 PE=1 SV=1	--
LYG012511	LYG024677	0.8	Protein STAY-GREEN 1, chloroplastic OS=Arabidopsis thaliana GN=SGR1 PE=1 SV=1	Eukaryotic translation initiation factor 5A OS=Senecio vernalis GN=EIFSV1 PE=2 SV=1
LYG012511	LYG025484	0.83	Protein STAY-GREEN 1, chloroplastic OS=Arabidopsis thaliana GN=SGR1 PE=1 SV=1	Omega-6 fatty acid desaturase, endoplasmic reticulum OS=Brassica juncea PE=2 SV=1
LYG012511	LYG026432	0.8	Protein STAY-GREEN 1, chloroplastic OS=Arabidopsis thaliana GN=SGR1 PE=1 SV=1	14-3-3-like protein GF14 kappa OS=Arabidopsis thaliana GN=GRF8 PE=1 SV=2
LYG012511	LYG026783	0.84	Protein STAY-GREEN 1, chloroplastic OS=Arabidopsis thaliana GN=SGR1 PE=1 SV=1	Peroxisomal acyl-coenzyme A oxidase 1 OS=Arabidopsis thaliana GN=ACX1 PE=1 SV=1
LYG012511	LYG027267	0.84	Protein STAY-GREEN 1, chloroplastic OS=Arabidopsis thaliana GN=SGR1 PE=1 SV=1	3-ketoacyl-CoA thiolase 2, peroxisomal OS=Arabidopsis thaliana GN=PED1 PE=1 SV=2
LYG012511	LYG027533	0.9	Protein STAY-GREEN 1, chloroplastic OS=Arabidopsis thaliana GN=SGR1 PE=1 SV=1	Potassium transporter 4 OS=Arabidopsis thaliana GN=POT4 PE=1 SV=2
LYG012511	LYG028129	0.81	Protein STAY-GREEN 1, chloroplastic OS=Arabidopsis thaliana GN=SGR1 PE=1 SV=1	Ras-related protein RABG3f OS=Arabidopsis thaliana GN=RABG3F PE=2 SV=1
LYG012511	LYG028135	0.87	Protein STAY-GREEN 1, chloroplastic OS=Arabidopsis thaliana GN=SGR1 PE=1 SV=1	Polyol transporter 5 OS=Arabidopsis thaliana GN=PLT5 PE=1 SV=2
LYG012511	LYG028138	0.81	Protein STAY-GREEN 1, chloroplastic OS=Arabidopsis thaliana GN=SGR1 PE=1 SV=1	UDP-D-xylose:L-fucose alpha-1,3-D-xylosyltransferase 2 OS=Arabidopsis thaliana GN=RGXT2 PE=1 SV=1
LYG012511	LYG028209	0.88	Protein STAY-GREEN 1, chloroplastic OS=Arabidopsis thaliana GN=SGR1 PE=1 SV=1	--
LYG012511	LYG029090	0.85	Protein STAY-GREEN 1, chloroplastic OS=Arabidopsis thaliana GN=SGR1 PE=1 SV=1	--
LYG012511	LYG029197	0.87	Protein STAY-GREEN 1, chloroplastic OS=Arabidopsis thaliana GN=SGR1 PE=1 SV=1	Ubiquinol oxidase 2, mitochondrial OS=Arabidopsis thaliana GN=AOX2 PE=1 SV=2
LYG012511	LYG031352	0.89	Protein STAY-GREEN 1, chloroplastic OS=Arabidopsis thaliana GN=SGR1 PE=1 SV=1	Purine-uracil permease NCS1 OS=Arabidopsis thaliana GN=NCS1 PE=1 SV=1
LYG012511	LYG031593	0.81	Protein STAY-GREEN 1, chloroplastic OS=Arabidopsis thaliana GN=SGR1 PE=1 SV=1	Cation/calcium exchanger 1 OS=Arabidopsis thaliana GN=CCX1 PE=2 SV=1
LYG012511	LYG031795	0.83	Protein STAY-GREEN 1, chloroplastic OS=Arabidopsis thaliana GN=SGR1 PE=1 SV=1	Polyol transporter 5 OS=Arabidopsis thaliana GN=PLT5 PE=1 SV=2
LYG012511	LYG032443	0.8	Protein STAY-GREEN 1, chloroplastic OS=Arabidopsis thaliana GN=SGR1 PE=1 SV=1	Fruit protein pKIWI502 OS=Actinidia deliciosa GN=pKIWI502 PE=2 SV=1
LYG012511	LYG032535	0.84	Protein STAY-GREEN 1, chloroplastic OS=Arabidopsis thaliana GN=SGR1 PE=1 SV=1	ABC transporter G family member 21 OS=Arabidopsis thaliana GN=ABCG21 PE=2 SV=2
LYG012511	LYG032691	0.83	Protein STAY-GREEN 1, chloroplastic OS=Arabidopsis thaliana GN=SGR1 PE=1 SV=1	Pyruvate dehydrogenase E1 component subunit alpha-1, mitochondrial OS=Arabidopsis thaliana GN=E1 ALPHA PE=2 SV=2
LYG012511	LYG032883	0.87	Protein STAY-GREEN 1, chloroplastic OS=Arabidopsis thaliana GN=SGR1 PE=1 SV=1	Glycerol-3-phosphate acyltransferase, chloroplastic OS=Arabidopsis thaliana GN=ATS1 PE=2 SV=2
LYG012511	LYG033220	0.83	Protein STAY-GREEN 1, chloroplastic OS=Arabidopsis thaliana GN=SGR1 PE=1 SV=1	Probable protein phosphatase 2C 59 OS=Arabidopsis thaliana GN=WIN2 PE=1 SV=1
LYG012511	LYG033610	0.83	Protein STAY-GREEN 1, chloroplastic OS=Arabidopsis thaliana GN=SGR1 PE=1 SV=1	Omega-6 fatty acid desaturase, endoplasmic reticulum OS=Brassica juncea PE=2 SV=1
LYG012511	LYG034218	0.86	Protein STAY-GREEN 1, chloroplastic OS=Arabidopsis thaliana GN=SGR1 PE=1 SV=1	3-ketoacyl-CoA thiolase 2, peroxisomal OS=Arabidopsis thaliana GN=PED1 PE=1 SV=2
LYG012511	LYG034675	0.81	Protein STAY-GREEN 1, chloroplastic OS=Arabidopsis thaliana GN=SGR1 PE=1 SV=1	--
LYG012511	LYG034871	0.86	Protein STAY-GREEN 1, chloroplastic OS=Arabidopsis thaliana GN=SGR1 PE=1 SV=1	Ethylene-responsive transcription factor ERF114 OS=Arabidopsis thaliana GN=ERF114 PE=1 SV=1
LYG012511	LYG036288	0.8	Protein STAY-GREEN 1, chloroplastic OS=Arabidopsis thaliana GN=SGR1 PE=1 SV=1	Citrate synthase 3, peroxisomal OS=Arabidopsis thaliana GN=CSY3 PE=2 SV=1
LYG012511	LYG036378	0.88	Protein STAY-GREEN 1, chloroplastic OS=Arabidopsis thaliana GN=SGR1 PE=1 SV=1	--
LYG012511	LYG037757	0.81	Protein STAY-GREEN 1, chloroplastic OS=Arabidopsis thaliana GN=SGR1 PE=1 SV=1	Cyclase-associated protein 1 OS=Arabidopsis thaliana GN=CAP1 PE=2 SV=1
LYG012511	LYG038017	0.87	Protein STAY-GREEN 1, chloroplastic OS=Arabidopsis thaliana GN=SGR1 PE=1 SV=1	Probable carboxylesterase 17 OS=Arabidopsis thaliana GN=CXE17 PE=2 SV=1
LYG012511	LYG038249	0.87	Protein STAY-GREEN 1, chloroplastic OS=Arabidopsis thaliana GN=SGR1 PE=1 SV=1	Zinc finger protein ZAT5 OS=Arabidopsis thaliana GN=ZAT5 PE=2 SV=1
LYG012511	LYG038482	0.84	Protein STAY-GREEN 1, chloroplastic OS=Arabidopsis thaliana GN=SGR1 PE=1 SV=1	Chaperone protein DnaJ OS=Clostridium botulinum (strain Eklund 17B / Type B) GN=dnaJ PE=3 SV=1
LYG012511	LYG038543	0.88	Protein STAY-GREEN 1, chloroplastic OS=Arabidopsis thaliana GN=SGR1 PE=1 SV=1	Indole-3-acetic acid-induced protein ARG2 OS=Vigna radiata var. radiata GN=ARG2 PE=2 SV=1
LYG012511	LYG039430	0.82	Protein STAY-GREEN 1, chloroplastic OS=Arabidopsis thaliana GN=SGR1 PE=1 SV=1	Oligopeptide transporter 4 OS=Arabidopsis thaliana GN=OPT4 PE=1 SV=1
LYG012511	LYG039625	0.84	Protein STAY-GREEN 1, chloroplastic OS=Arabidopsis thaliana GN=SGR1 PE=1 SV=1	Uncharacterized protein At1g32220, chloroplastic OS=Arabidopsis thaliana GN=At1g32220 PE=2 SV=1
LYG012511	LYG039655	0.82	Protein STAY-GREEN 1, chloroplastic OS=Arabidopsis thaliana GN=SGR1 PE=1 SV=1	Autophagy-related protein 8f OS=Arabidopsis thaliana GN=ATG8F PE=2 SV=1
LYG012511	LYG040128	0.87	Protein STAY-GREEN 1, chloroplastic OS=Arabidopsis thaliana GN=SGR1 PE=1 SV=1	Zinc finger protein ZAT5 OS=Arabidopsis thaliana GN=ZAT5 PE=2 SV=1
LYG012511	LYG040320	0.83	Protein STAY-GREEN 1, chloroplastic OS=Arabidopsis thaliana GN=SGR1 PE=1 SV=1	Probable protein phosphatase 2C 59 OS=Arabidopsis thaliana GN=WIN2 PE=1 SV=1
LYG012511	LYG040634	0.82	Protein STAY-GREEN 1, chloroplastic OS=Arabidopsis thaliana GN=SGR1 PE=1 SV=1	Eukaryotic translation initiation factor 6-2 OS=Arabidopsis thaliana GN=EIF6-2 PE=2 SV=1
LYG012557	LYG012674	0.81	Ras-related protein RABD2c OS=Arabidopsis thaliana GN=RABD2C PE=2 SV=1	Nucleoid-associated protein alr5067 OS=Nostoc sp. (strain PCC 7120 / UTEX 2576) GN=alr5067 PE=3 SV=1
LYG012557	LYG012851	0.84	Ras-related protein RABD2c OS=Arabidopsis thaliana GN=RABD2C PE=2 SV=1	Chorismate synthase, chloroplastic OS=Arabidopsis thaliana GN=EMB1144 PE=2 SV=2
LYG012557	LYG013243	0.88	Ras-related protein RABD2c OS=Arabidopsis thaliana GN=RABD2C PE=2 SV=1	--
LYG012557	LYG013476	0.94	Ras-related protein RABD2c OS=Arabidopsis thaliana GN=RABD2C PE=2 SV=1	Transcription factor MYB44 OS=Arabidopsis thaliana GN=MYB44 PE=2 SV=1
LYG012557	LYG013575	0.8	Ras-related protein RABD2c OS=Arabidopsis thaliana GN=RABD2C PE=2 SV=1	Calmodulin-4 OS=Mus musculus GN=Calm4 PE=2 SV=2
LYG012557	LYG013665	0.94	Ras-related protein RABD2c OS=Arabidopsis thaliana GN=RABD2C PE=2 SV=1	Prolycopene isomerase, chloroplastic OS=Arabidopsis thaliana GN=CRTISO PE=2 SV=2
LYG012557	LYG014006	0.81	Ras-related protein RABD2c OS=Arabidopsis thaliana GN=RABD2C PE=2 SV=1	Protein REVEILLE 8 OS=Arabidopsis thaliana GN=RVE8 PE=2 SV=1
LYG012557	LYG014798	0.83	Ras-related protein RABD2c OS=Arabidopsis thaliana GN=RABD2C PE=2 SV=1	Geranylgeranyl pyrophosphate synthase, chloroplastic/chromoplastic OS=Sinapis alba GN=GGPS1 PE=1 SV=1
LYG012557	LYG014907	0.94	Ras-related protein RABD2c OS=Arabidopsis thaliana GN=RABD2C PE=2 SV=1	1-deoxy-D-xylulose-5-phosphate synthase, chloroplastic OS=Arabidopsis thaliana GN=DXS PE=1 SV=2
LYG012557	LYG015497	0.88	Ras-related protein RABD2c OS=Arabidopsis thaliana GN=RABD2C PE=2 SV=1	Probable beta-1,3-galactosyltransferase 2 OS=Arabidopsis thaliana GN=B3GALT2 PE=2 SV=1
LYG012557	LYG015816	0.86	Ras-related protein RABD2c OS=Arabidopsis thaliana GN=RABD2C PE=2 SV=1	--
LYG012557	LYG016318	0.9	Ras-related protein RABD2c OS=Arabidopsis thaliana GN=RABD2C PE=2 SV=1	UPF0051 protein ABCI8, chloroplastic OS=Arabidopsis thaliana GN=ABCI8 PE=2 SV=1
LYG012557	LYG016388	0.83	Ras-related protein RABD2c OS=Arabidopsis thaliana GN=RABD2C PE=2 SV=1	Glutaredoxin-C9 OS=Arabidopsis thaliana GN=GRXC9 PE=1 SV=1
LYG012557	LYG016657	0.84	Ras-related protein RABD2c OS=Arabidopsis thaliana GN=RABD2C PE=2 SV=1	Pentatricopeptide repeat-containing protein At2g45350, chloroplastic OS=Arabidopsis thaliana GN=CRR4 PE=1 SV=2
LYG012557	LYG016687	0.93	Ras-related protein RABD2c OS=Arabidopsis thaliana GN=RABD2C PE=2 SV=1	Phospholipase D beta 1 OS=Arabidopsis thaliana GN=PLDBETA1 PE=2 SV=4
LYG012557	LYG016744	0.85	Ras-related protein RABD2c OS=Arabidopsis thaliana GN=RABD2C PE=2 SV=1	Transmembrane protein 184A OS=Homo sapiens GN=TMEM184A PE=2 SV=1
LYG012557	LYG017678	0.83	Ras-related protein RABD2c OS=Arabidopsis thaliana GN=RABD2C PE=2 SV=1	--
LYG012557	LYG017973	0.85	Ras-related protein RABD2c OS=Arabidopsis thaliana GN=RABD2C PE=2 SV=1	Protein RER1B OS=Arabidopsis thaliana GN=RER1B PE=1 SV=2
LYG012557	LYG018160	0.81	Ras-related protein RABD2c OS=Arabidopsis thaliana GN=RABD2C PE=2 SV=1	--
LYG012557	LYG018248	0.84	Ras-related protein RABD2c OS=Arabidopsis thaliana GN=RABD2C PE=2 SV=1	Dynamin-related protein 1A OS=Arabidopsis thaliana GN=DRP1A PE=1 SV=3
LYG012557	LYG018719	0.82	Ras-related protein RABD2c OS=Arabidopsis thaliana GN=RABD2C PE=2 SV=1	Zinc finger protein ZAT5 OS=Arabidopsis thaliana GN=ZAT5 PE=2 SV=1
LYG012557	LYG019030	0.89	Ras-related protein RABD2c OS=Arabidopsis thaliana GN=RABD2C PE=2 SV=1	Zeta-carotene desaturase, chloroplastic/chromoplastic OS=Arabidopsis thaliana GN=ZDS1 PE=1 SV=3
LYG012557	LYG019198	0.87	Ras-related protein RABD2c OS=Arabidopsis thaliana GN=RABD2C PE=2 SV=1	Zinc-binding alcohol dehydrogenase domain-containing protein 2 OS=Mus musculus GN=Zadh2 PE=1 SV=1
LYG012557	LYG019340	0.82	Ras-related protein RABD2c OS=Arabidopsis thaliana GN=RABD2C PE=2 SV=1	Heterodimeric geranylgeranyl pyrophosphate synthase small subunit, chloroplastic OS=Arabidopsis thaliana GN=GGR PE=1 SV=2
LYG012557	LYG019444	0.87	Ras-related protein RABD2c OS=Arabidopsis thaliana GN=RABD2C PE=2 SV=1	Two-pore potassium channel 3 OS=Arabidopsis thaliana GN=TPK3 PE=2 SV=1
LYG012557	LYG020028	0.89	Ras-related protein RABD2c OS=Arabidopsis thaliana GN=RABD2C PE=2 SV=1	Endoglucanase 21 OS=Arabidopsis thaliana GN=KOR3 PE=2 SV=1
LYG012557	LYG020029	0.81	Ras-related protein RABD2c OS=Arabidopsis thaliana GN=RABD2C PE=2 SV=1	Dof zinc finger protein DOF3.5 OS=Arabidopsis thaliana GN=DOF3.5 PE=3 SV=1
LYG012557	LYG020214	0.82	Ras-related protein RABD2c OS=Arabidopsis thaliana GN=RABD2C PE=2 SV=1	Floral homeotic protein APETALA 3 OS=Arabidopsis thaliana GN=AP3 PE=1 SV=1
LYG012557	LYG020233	0.91	Ras-related protein RABD2c OS=Arabidopsis thaliana GN=RABD2C PE=2 SV=1	Transmembrane protein 136 OS=Homo sapiens GN=TMEM136 PE=2 SV=2
LYG012557	LYG020486	0.82	Ras-related protein RABD2c OS=Arabidopsis thaliana GN=RABD2C PE=2 SV=1	UDP-Glycosyltransferase superfamily protein
LYG012557	LYG020634	0.92	Ras-related protein RABD2c OS=Arabidopsis thaliana GN=RABD2C PE=2 SV=1	E3 ubiquitin-protein ligase RING1 OS=Gossypium hirsutum GN=RING1 PE=1 SV=1
LYG012557	LYG020897	0.81	Ras-related protein RABD2c OS=Arabidopsis thaliana GN=RABD2C PE=2 SV=1	Acyltransferase-like protein At3g26840, chloroplastic OS=Arabidopsis thaliana GN=At3g26840 PE=2 SV=1
LYG012557	LYG021565	0.85	Ras-related protein RABD2c OS=Arabidopsis thaliana GN=RABD2C PE=2 SV=1	Transcription factor MYB21 OS=Arabidopsis thaliana GN=MYB21 PE=1 SV=1
LYG012557	LYG021576	0.88	Ras-related protein RABD2c OS=Arabidopsis thaliana GN=RABD2C PE=2 SV=1	Peptidyl-prolyl cis-trans isomerase CYP38, chloroplastic OS=Arabidopsis thaliana GN=CYP38 PE=1 SV=1
LYG012557	LYG021675	0.88	Ras-related protein RABD2c OS=Arabidopsis thaliana GN=RABD2C PE=2 SV=1	Developmental protein SEPALLATA 2 OS=Arabidopsis thaliana GN=SEP2 PE=1 SV=1
LYG012557	LYG022610	0.8	Ras-related protein RABD2c OS=Arabidopsis thaliana GN=RABD2C PE=2 SV=1	Flavonoid 3'-monooxygenase OS=Arabidopsis thaliana GN=CYP75B1 PE=1 SV=1
LYG012557	LYG023085	0.81	Ras-related protein RABD2c OS=Arabidopsis thaliana GN=RABD2C PE=2 SV=1	Transcription and mRNA export factor SUS1 OS=Arabidopsis thaliana GN=SUS1 PE=3 SV=1
LYG012557	LYG023133	0.8	Ras-related protein RABD2c OS=Arabidopsis thaliana GN=RABD2C PE=2 SV=1	E3 ubiquitin protein ligase DRIP2 OS=Arabidopsis thaliana GN=DRIP2 PE=1 SV=1
LYG012557	LYG023202	0.82	Ras-related protein RABD2c OS=Arabidopsis thaliana GN=RABD2C PE=2 SV=1	Uncharacterized aarF domain-containing protein kinase At1g79600, chloroplastic OS=Arabidopsis thaliana GN=At1g79600 PE=2 SV=1
LYG012557	LYG023306	0.82	Ras-related protein RABD2c OS=Arabidopsis thaliana GN=RABD2C PE=2 SV=1	Ferredoxin-3, chloroplastic OS=Arabidopsis thaliana GN=FD3 PE=1 SV=1
LYG012557	LYG023418	0.85	Ras-related protein RABD2c OS=Arabidopsis thaliana GN=RABD2C PE=2 SV=1	Glutamine amidotransferase type 1 family protein
LYG012557	LYG023611	0.84	Ras-related protein RABD2c OS=Arabidopsis thaliana GN=RABD2C PE=2 SV=1	--
LYG012557	LYG023666	0.82	Ras-related protein RABD2c OS=Arabidopsis thaliana GN=RABD2C PE=2 SV=1	Protein SPA, chloroplastic OS=Solanum lycopersicum GN=SPA PE=2 SV=1
LYG012557	LYG023669	0.87	Ras-related protein RABD2c OS=Arabidopsis thaliana GN=RABD2C PE=2 SV=1	Peptide methionine sulfoxide reductase OS=Brassica napus GN=PMSR PE=2 SV=1
LYG012557	LYG023932	0.81	Ras-related protein RABD2c OS=Arabidopsis thaliana GN=RABD2C PE=2 SV=1	Erlin-2 OS=Bos taurus GN=ERLIN2 PE=2 SV=1
LYG012557	LYG024194	0.94	Ras-related protein RABD2c OS=Arabidopsis thaliana GN=RABD2C PE=2 SV=1	Probable L-type lectin-domain containing receptor kinase S.7 OS=Arabidopsis thaliana GN=LECRKS7 PE=2 SV=1
LYG012557	LYG024404	0.83	Ras-related protein RABD2c OS=Arabidopsis thaliana GN=RABD2C PE=2 SV=1	Proline transporter 1 OS=Arabidopsis thaliana GN=PROT1 PE=1 SV=1
LYG012557	LYG024605	0.82	Ras-related protein RABD2c OS=Arabidopsis thaliana GN=RABD2C PE=2 SV=1	Indole-3-glycerol phosphate synthase, chloroplastic OS=Arabidopsis thaliana GN=At2g04400 PE=2 SV=2
LYG012557	LYG024684	0.87	Ras-related protein RABD2c OS=Arabidopsis thaliana GN=RABD2C PE=2 SV=1	cytochrome P450 monooxygenase
LYG012557	LYG024778	0.85	Ras-related protein RABD2c OS=Arabidopsis thaliana GN=RABD2C PE=2 SV=1	Glyoxylate/hydroxypyruvate reductase A HPR2 OS=Arabidopsis thaliana GN=HPR2 PE=1 SV=1
LYG012557	LYG025423	0.8	Ras-related protein RABD2c OS=Arabidopsis thaliana GN=RABD2C PE=2 SV=1	Chaperonin 60 subunit beta 2, chloroplastic OS=Arabidopsis thaliana GN=CPN60B2 PE=1 SV=1
LYG012557	LYG025448	0.84	Ras-related protein RABD2c OS=Arabidopsis thaliana GN=RABD2C PE=2 SV=1	Dihydrolipoyllysine-residue acetyltransferase component 3 of pyruvate dehydrogenase complex, mitochondrial OS=Arabidopsis thaliana GN=At1g54220 PE=2 SV=1
LYG012557	LYG025858	0.83	Ras-related protein RABD2c OS=Arabidopsis thaliana GN=RABD2C PE=2 SV=1	Probable strigolactone esterase D14 OS=Oryza sativa subsp. japonica GN=D14 PE=1 SV=1
LYG012557	LYG025916	0.8	Ras-related protein RABD2c OS=Arabidopsis thaliana GN=RABD2C PE=2 SV=1	Acyl-protein thioesterase 2 OS=Homo sapiens GN=LYPLA2 PE=1 SV=1
LYG012557	LYG026335	0.8	Ras-related protein RABD2c OS=Arabidopsis thaliana GN=RABD2C PE=2 SV=1	3-ketoacyl-CoA synthase 6 OS=Arabidopsis thaliana GN=CUT1 PE=1 SV=1
LYG012557	LYG026432	0.81	Ras-related protein RABD2c OS=Arabidopsis thaliana GN=RABD2C PE=2 SV=1	14-3-3-like protein GF14 kappa OS=Arabidopsis thaliana GN=GRF8 PE=1 SV=2
LYG012557	LYG026783	0.91	Ras-related protein RABD2c OS=Arabidopsis thaliana GN=RABD2C PE=2 SV=1	Peroxisomal acyl-coenzyme A oxidase 1 OS=Arabidopsis thaliana GN=ACX1 PE=1 SV=1
LYG012557	LYG026932	0.82	Ras-related protein RABD2c OS=Arabidopsis thaliana GN=RABD2C PE=2 SV=1	Lysophospholipid acyltransferase LPEAT1 OS=Arabidopsis thaliana GN=LPEAT1 PE=1 SV=1
LYG012557	LYG027267	0.92	Ras-related protein RABD2c OS=Arabidopsis thaliana GN=RABD2C PE=2 SV=1	3-ketoacyl-CoA thiolase 2, peroxisomal OS=Arabidopsis thaliana GN=PED1 PE=1 SV=2
LYG012557	LYG027655	0.83	Ras-related protein RABD2c OS=Arabidopsis thaliana GN=RABD2C PE=2 SV=1	--
LYG012557	LYG027839	0.93	Ras-related protein RABD2c OS=Arabidopsis thaliana GN=RABD2C PE=2 SV=1	Cyclin-C1-1 OS=Arabidopsis thaliana GN=CYCC1-1 PE=2 SV=2
LYG012557	LYG028056	0.86	Ras-related protein RABD2c OS=Arabidopsis thaliana GN=RABD2C PE=2 SV=1	Transcription repressor MYB4 OS=Arabidopsis thaliana GN=MYB4 PE=1 SV=1
LYG012557	LYG028135	0.85	Ras-related protein RABD2c OS=Arabidopsis thaliana GN=RABD2C PE=2 SV=1	Polyol transporter 5 OS=Arabidopsis thaliana GN=PLT5 PE=1 SV=2
LYG012557	LYG028138	0.81	Ras-related protein RABD2c OS=Arabidopsis thaliana GN=RABD2C PE=2 SV=1	UDP-D-xylose:L-fucose alpha-1,3-D-xylosyltransferase 2 OS=Arabidopsis thaliana GN=RGXT2 PE=1 SV=1
LYG012557	LYG028209	0.85	Ras-related protein RABD2c OS=Arabidopsis thaliana GN=RABD2C PE=2 SV=1	--
LYG012557	LYG028732	0.83	Ras-related protein RABD2c OS=Arabidopsis thaliana GN=RABD2C PE=2 SV=1	--
LYG012557	LYG029307	0.87	Ras-related protein RABD2c OS=Arabidopsis thaliana GN=RABD2C PE=2 SV=1	4-hydroxy-3-methylbut-2-enyl diphosphate reductase, chloroplastic OS=Arabidopsis thaliana GN=ISPH PE=2 SV=1
LYG012557	LYG029412	0.92	Ras-related protein RABD2c OS=Arabidopsis thaliana GN=RABD2C PE=2 SV=1	Protein kinase superfamily protein
LYG012557	LYG029447	0.9	Ras-related protein RABD2c OS=Arabidopsis thaliana GN=RABD2C PE=2 SV=1	Drought-responsive family protein
LYG012557	LYG029584	0.82	Ras-related protein RABD2c OS=Arabidopsis thaliana GN=RABD2C PE=2 SV=1	Transcription repressor MYB4 OS=Arabidopsis thaliana GN=MYB4 PE=1 SV=1
LYG012557	LYG029592	0.9	Ras-related protein RABD2c OS=Arabidopsis thaliana GN=RABD2C PE=2 SV=1	Patellin-3 OS=Arabidopsis thaliana GN=PATL3 PE=1 SV=2
LYG012557	LYG029733	0.81	Ras-related protein RABD2c OS=Arabidopsis thaliana GN=RABD2C PE=2 SV=1	Dof zinc finger protein DOF3.5 OS=Arabidopsis thaliana GN=DOF3.5 PE=3 SV=1
LYG012557	LYG030859	0.86	Ras-related protein RABD2c OS=Arabidopsis thaliana GN=RABD2C PE=2 SV=1	Putative vesicle-associated membrane protein 726 OS=Arabidopsis thaliana GN=VAMP726 PE=3 SV=2
LYG012557	LYG030876	0.8	Ras-related protein RABD2c OS=Arabidopsis thaliana GN=RABD2C PE=2 SV=1	Probable folate-biopterin transporter 9, chloroplastic OS=Arabidopsis thaliana GN=At2g33280 PE=3 SV=2
LYG012557	LYG031352	0.87	Ras-related protein RABD2c OS=Arabidopsis thaliana GN=RABD2C PE=2 SV=1	Purine-uracil permease NCS1 OS=Arabidopsis thaliana GN=NCS1 PE=1 SV=1
LYG012557	LYG031380	0.88	Ras-related protein RABD2c OS=Arabidopsis thaliana GN=RABD2C PE=2 SV=1	UPF0481 protein At3g47200 OS=Arabidopsis thaliana GN=At3g47200 PE=2 SV=1
LYG012557	LYG031523	0.87	Ras-related protein RABD2c OS=Arabidopsis thaliana GN=RABD2C PE=2 SV=1	Zinc finger protein CONSTANS-LIKE 5 OS=Arabidopsis thaliana GN=COL5 PE=2 SV=2
LYG012557	LYG032309	0.89	Ras-related protein RABD2c OS=Arabidopsis thaliana GN=RABD2C PE=2 SV=1	--
LYG012557	LYG032410	0.82	Ras-related protein RABD2c OS=Arabidopsis thaliana GN=RABD2C PE=2 SV=1	SEC12-like protein 2 OS=Arabidopsis thaliana GN=STL2P PE=1 SV=4
LYG012557	LYG032443	0.85	Ras-related protein RABD2c OS=Arabidopsis thaliana GN=RABD2C PE=2 SV=1	Fruit protein pKIWI502 OS=Actinidia deliciosa GN=pKIWI502 PE=2 SV=1
LYG012557	LYG032448	0.83	Ras-related protein RABD2c OS=Arabidopsis thaliana GN=RABD2C PE=2 SV=1	MATE efflux family protein 6 OS=Arabidopsis thaliana GN=DTXL2 PE=3 SV=2
LYG012557	LYG032519	0.83	Ras-related protein RABD2c OS=Arabidopsis thaliana GN=RABD2C PE=2 SV=1	Serine/threonine-protein kinase STN7, chloroplastic OS=Arabidopsis thaliana GN=STN7 PE=1 SV=1
LYG012557	LYG032548	0.89	Ras-related protein RABD2c OS=Arabidopsis thaliana GN=RABD2C PE=2 SV=1	Adenosylmethionine decarboxylase family protein
LYG012557	LYG032577	0.8	Ras-related protein RABD2c OS=Arabidopsis thaliana GN=RABD2C PE=2 SV=1	Probable 6-phosphogluconolactonase 1 OS=Arabidopsis thaliana GN=At1g13700 PE=2 SV=1
LYG012557	LYG032678	0.87	Ras-related protein RABD2c OS=Arabidopsis thaliana GN=RABD2C PE=2 SV=1	Transcription factor BPE OS=Arabidopsis thaliana GN=BPE PE=2 SV=1
LYG012557	LYG032717	0.91	Ras-related protein RABD2c OS=Arabidopsis thaliana GN=RABD2C PE=2 SV=1	Aldehyde dehydrogenase family 2 member B7, mitochondrial OS=Arabidopsis thaliana GN=ALDH2B7 PE=2 SV=2
LYG012557	LYG032886	0.85	Ras-related protein RABD2c OS=Arabidopsis thaliana GN=RABD2C PE=2 SV=1	Uncharacterized protein At1g32220, chloroplastic OS=Arabidopsis thaliana GN=At1g32220 PE=2 SV=1
LYG012557	LYG033172	0.82	Ras-related protein RABD2c OS=Arabidopsis thaliana GN=RABD2C PE=2 SV=1	Floral homeotic protein PISTILLATA OS=Arabidopsis thaliana GN=PI PE=1 SV=1
LYG012557	LYG033770	0.85	Ras-related protein RABD2c OS=Arabidopsis thaliana GN=RABD2C PE=2 SV=1	Root phototropism protein 2 OS=Arabidopsis thaliana GN=RPT2 PE=1 SV=2
LYG012557	LYG033898	0.81	Ras-related protein RABD2c OS=Arabidopsis thaliana GN=RABD2C PE=2 SV=1	15-cis-zeta-carotene isomerase, chloroplastic OS=Arabidopsis thaliana GN=Z-ISO PE=1 SV=1
LYG012557	LYG034070	0.85	Ras-related protein RABD2c OS=Arabidopsis thaliana GN=RABD2C PE=2 SV=1	MATE efflux family protein 5 OS=Arabidopsis thaliana GN=DTXL1 PE=3 SV=1
LYG012557	LYG034218	0.9	Ras-related protein RABD2c OS=Arabidopsis thaliana GN=RABD2C PE=2 SV=1	3-ketoacyl-CoA thiolase 2, peroxisomal OS=Arabidopsis thaliana GN=PED1 PE=1 SV=2
LYG012557	LYG034522	0.82	Ras-related protein RABD2c OS=Arabidopsis thaliana GN=RABD2C PE=2 SV=1	Calcium-dependent protein kinase 3 OS=Arabidopsis thaliana GN=CPK3 PE=1 SV=1
LYG012557	LYG034750	0.85	Ras-related protein RABD2c OS=Arabidopsis thaliana GN=RABD2C PE=2 SV=1	Peroxisomal acyl-coenzyme A oxidase 1 OS=Arabidopsis thaliana GN=ACX1 PE=1 SV=1
LYG012557	LYG034871	0.83	Ras-related protein RABD2c OS=Arabidopsis thaliana GN=RABD2C PE=2 SV=1	Ethylene-responsive transcription factor ERF114 OS=Arabidopsis thaliana GN=ERF114 PE=1 SV=1
LYG012557	LYG035102	0.85	Ras-related protein RABD2c OS=Arabidopsis thaliana GN=RABD2C PE=2 SV=1	4-hydroxy-3-methylbut-2-en-1-yl diphosphate synthase (ferredoxin), chloroplastic OS=Arabidopsis thaliana GN=ISPG PE=1 SV=1
LYG012557	LYG035222	0.87	Ras-related protein RABD2c OS=Arabidopsis thaliana GN=RABD2C PE=2 SV=1	Sulfate transporter 3.1 OS=Arabidopsis thaliana GN=SULTR3;1 PE=2 SV=1
LYG012557	LYG035253	0.8	Ras-related protein RABD2c OS=Arabidopsis thaliana GN=RABD2C PE=2 SV=1	Internal alternative NAD(P)H-ubiquinone oxidoreductase A1, mitochondrial OS=Arabidopsis thaliana GN=NDA1 PE=2 SV=1
LYG012557	LYG035259	0.84	Ras-related protein RABD2c OS=Arabidopsis thaliana GN=RABD2C PE=2 SV=1	ER lumen protein-retaining receptor B OS=Arabidopsis thaliana GN=ERD2B PE=1 SV=1
LYG012557	LYG035404	0.87	Ras-related protein RABD2c OS=Arabidopsis thaliana GN=RABD2C PE=2 SV=1	--
LYG012557	LYG035684	0.87	Ras-related protein RABD2c OS=Arabidopsis thaliana GN=RABD2C PE=2 SV=1	Serine/threonine-protein kinase WNK1 OS=Arabidopsis thaliana GN=WNK1 PE=1 SV=1
LYG012557	LYG035911	0.85	Ras-related protein RABD2c OS=Arabidopsis thaliana GN=RABD2C PE=2 SV=1	Putative clathrin assembly protein At1g14910 OS=Arabidopsis thaliana GN=At1g14910 PE=2 SV=2
LYG012557	LYG035944	0.85	Ras-related protein RABD2c OS=Arabidopsis thaliana GN=RABD2C PE=2 SV=1	--
LYG012557	LYG036111	0.85	Ras-related protein RABD2c OS=Arabidopsis thaliana GN=RABD2C PE=2 SV=1	Protein NRT1/ PTR FAMILY 4.6 OS=Arabidopsis thaliana GN=NPF4.6 PE=1 SV=1
LYG012557	LYG036287	0.82	Ras-related protein RABD2c OS=Arabidopsis thaliana GN=RABD2C PE=2 SV=1	V-type proton ATPase subunit D OS=Arabidopsis thaliana GN=VHA-D PE=1 SV=2
LYG012557	LYG036288	0.85	Ras-related protein RABD2c OS=Arabidopsis thaliana GN=RABD2C PE=2 SV=1	Citrate synthase 3, peroxisomal OS=Arabidopsis thaliana GN=CSY3 PE=2 SV=1
LYG012557	LYG036378	0.85	Ras-related protein RABD2c OS=Arabidopsis thaliana GN=RABD2C PE=2 SV=1	--
LYG012557	LYG036385	0.8	Ras-related protein RABD2c OS=Arabidopsis thaliana GN=RABD2C PE=2 SV=1	Transcription factor TCP4 OS=Arabidopsis thaliana GN=TCP4 PE=1 SV=1
LYG012557	LYG036582	0.89	Ras-related protein RABD2c OS=Arabidopsis thaliana GN=RABD2C PE=2 SV=1	--
LYG012557	LYG036673	0.83	Ras-related protein RABD2c OS=Arabidopsis thaliana GN=RABD2C PE=2 SV=1	Heterogeneous nuclear ribonucleoprotein 1 OS=Arabidopsis thaliana GN=RNP1 PE=1 SV=1
LYG012557	LYG036762	0.82	Ras-related protein RABD2c OS=Arabidopsis thaliana GN=RABD2C PE=2 SV=1	--
LYG012557	LYG036803	0.92	Ras-related protein RABD2c OS=Arabidopsis thaliana GN=RABD2C PE=2 SV=1	Internal alternative NAD(P)H-ubiquinone oxidoreductase A2, mitochondrial OS=Arabidopsis thaliana GN=NDA2 PE=2 SV=1
LYG012557	LYG037586	0.88	Ras-related protein RABD2c OS=Arabidopsis thaliana GN=RABD2C PE=2 SV=1	Phospholipase D delta OS=Arabidopsis thaliana GN=PLDDELTA PE=1 SV=2
LYG012557	LYG037644	0.82	Ras-related protein RABD2c OS=Arabidopsis thaliana GN=RABD2C PE=2 SV=1	Glucose-6-phosphate isomerase 1, chloroplastic OS=Arabidopsis thaliana GN=PGI1 PE=1 SV=1
LYG012557	LYG037757	0.84	Ras-related protein RABD2c OS=Arabidopsis thaliana GN=RABD2C PE=2 SV=1	Cyclase-associated protein 1 OS=Arabidopsis thaliana GN=CAP1 PE=2 SV=1
LYG012557	LYG038482	0.82	Ras-related protein RABD2c OS=Arabidopsis thaliana GN=RABD2C PE=2 SV=1	Chaperone protein DnaJ OS=Clostridium botulinum (strain Eklund 17B / Type B) GN=dnaJ PE=3 SV=1
LYG012557	LYG038511	0.88	Ras-related protein RABD2c OS=Arabidopsis thaliana GN=RABD2C PE=2 SV=1	--
LYG012557	LYG039165	0.81	Ras-related protein RABD2c OS=Arabidopsis thaliana GN=RABD2C PE=2 SV=1	Auxin-induced protein 10A5 OS=Glycine max PE=2 SV=1
LYG012557	LYG039625	0.84	Ras-related protein RABD2c OS=Arabidopsis thaliana GN=RABD2C PE=2 SV=1	Uncharacterized protein At1g32220, chloroplastic OS=Arabidopsis thaliana GN=At1g32220 PE=2 SV=1
LYG012557	LYG039655	0.89	Ras-related protein RABD2c OS=Arabidopsis thaliana GN=RABD2C PE=2 SV=1	Autophagy-related protein 8f OS=Arabidopsis thaliana GN=ATG8F PE=2 SV=1
LYG012557	LYG040922	0.83	Ras-related protein RABD2c OS=Arabidopsis thaliana GN=RABD2C PE=2 SV=1	F-box protein At2g02240 OS=Arabidopsis thaliana GN=At2g02240 PE=2 SV=1
LYG012557	LYG040993	0.82	Ras-related protein RABD2c OS=Arabidopsis thaliana GN=RABD2C PE=2 SV=1	Uncharacterized membrane protein At1g06890 OS=Arabidopsis thaliana GN=At1g06890 PE=1 SV=1
LYG012557	LYG040994	0.88	Ras-related protein RABD2c OS=Arabidopsis thaliana GN=RABD2C PE=2 SV=1	Protein ENHANCED DISEASE RESISTANCE 2-like OS=Arabidopsis thaliana GN=EDR2L PE=2 SV=1
LYG012573	LYG012807	0.86	ATP-dependent Clp protease proteolytic subunit-related protein 4, chloroplastic OS=Arabidopsis thaliana GN=CLPR4 PE=1 SV=1	Probable UDP-arabinopyranose mutase 5 OS=Arabidopsis thaliana GN=RGP5 PE=1 SV=1
LYG012573	LYG013691	0.86	ATP-dependent Clp protease proteolytic subunit-related protein 4, chloroplastic OS=Arabidopsis thaliana GN=CLPR4 PE=1 SV=1	Oxysterol-binding protein-related protein 4B OS=Arabidopsis thaliana GN=ORP4B PE=2 SV=2
LYG012573	LYG014068	0.88	ATP-dependent Clp protease proteolytic subunit-related protein 4, chloroplastic OS=Arabidopsis thaliana GN=CLPR4 PE=1 SV=1	--
LYG012573	LYG014114	0.81	ATP-dependent Clp protease proteolytic subunit-related protein 4, chloroplastic OS=Arabidopsis thaliana GN=CLPR4 PE=1 SV=1	Digalactosyldiacylglycerol synthase 1, chloroplastic OS=Arabidopsis thaliana GN=DGD1 PE=1 SV=1
LYG012573	LYG015265	0.81	ATP-dependent Clp protease proteolytic subunit-related protein 4, chloroplastic OS=Arabidopsis thaliana GN=CLPR4 PE=1 SV=1	Protein DENND6A OS=Homo sapiens GN=DENND6A PE=1 SV=1
LYG012573	LYG015412	0.88	ATP-dependent Clp protease proteolytic subunit-related protein 4, chloroplastic OS=Arabidopsis thaliana GN=CLPR4 PE=1 SV=1	Peptide chain release factor PrfB1, chloroplastic OS=Arabidopsis thaliana GN=PRFB1 PE=2 SV=1
LYG012573	LYG015581	0.82	ATP-dependent Clp protease proteolytic subunit-related protein 4, chloroplastic OS=Arabidopsis thaliana GN=CLPR4 PE=1 SV=1	Protein LUTEIN DEFICIENT 5, chloroplastic OS=Arabidopsis thaliana GN=CYP97A3 PE=1 SV=1
LYG012573	LYG015875	0.85	ATP-dependent Clp protease proteolytic subunit-related protein 4, chloroplastic OS=Arabidopsis thaliana GN=CLPR4 PE=1 SV=1	3-oxoacyl-[acyl-carrier-protein] synthase III, chloroplastic OS=Arabidopsis thaliana GN=At1g62640 PE=2 SV=2
LYG012573	LYG016209	0.88	ATP-dependent Clp protease proteolytic subunit-related protein 4, chloroplastic OS=Arabidopsis thaliana GN=CLPR4 PE=1 SV=1	Tryptophan synthase beta chain 2, chloroplastic OS=Arabidopsis thaliana GN=TSB2 PE=2 SV=2
LYG012573	LYG016279	0.86	ATP-dependent Clp protease proteolytic subunit-related protein 4, chloroplastic OS=Arabidopsis thaliana GN=CLPR4 PE=1 SV=1	Thiosulfate/3-mercaptopyruvate sulfurtransferase 1, mitochondrial OS=Arabidopsis thaliana GN=STR1 PE=1 SV=1
LYG012573	LYG016318	0.82	ATP-dependent Clp protease proteolytic subunit-related protein 4, chloroplastic OS=Arabidopsis thaliana GN=CLPR4 PE=1 SV=1	UPF0051 protein ABCI8, chloroplastic OS=Arabidopsis thaliana GN=ABCI8 PE=2 SV=1
LYG012573	LYG016524	0.85	ATP-dependent Clp protease proteolytic subunit-related protein 4, chloroplastic OS=Arabidopsis thaliana GN=CLPR4 PE=1 SV=1	Rubredoxin OS=Synechocystis sp. (strain PCC 6803 / Kazusa) GN=rub PE=3 SV=1
LYG012573	LYG016657	0.84	ATP-dependent Clp protease proteolytic subunit-related protein 4, chloroplastic OS=Arabidopsis thaliana GN=CLPR4 PE=1 SV=1	Pentatricopeptide repeat-containing protein At2g45350, chloroplastic OS=Arabidopsis thaliana GN=CRR4 PE=1 SV=2
LYG012573	LYG016746	0.82	ATP-dependent Clp protease proteolytic subunit-related protein 4, chloroplastic OS=Arabidopsis thaliana GN=CLPR4 PE=1 SV=1	Germin-like protein subfamily 2 member 4 OS=Arabidopsis thaliana GN=GLP10 PE=2 SV=1
LYG012573	LYG016892	0.81	ATP-dependent Clp protease proteolytic subunit-related protein 4, chloroplastic OS=Arabidopsis thaliana GN=CLPR4 PE=1 SV=1	Bifunctional riboflavin biosynthesis protein RIBA 1, chloroplastic OS=Arabidopsis thaliana GN=RIBA1 PE=1 SV=2
LYG012573	LYG017915	0.92	ATP-dependent Clp protease proteolytic subunit-related protein 4, chloroplastic OS=Arabidopsis thaliana GN=CLPR4 PE=1 SV=1	Protein TIC 21, chloroplastic OS=Arabidopsis thaliana GN=TIC21 PE=1 SV=1
LYG012573	LYG018170	0.83	ATP-dependent Clp protease proteolytic subunit-related protein 4, chloroplastic OS=Arabidopsis thaliana GN=CLPR4 PE=1 SV=1	ADP-ribosylation factor 2 OS=Oryza sativa subsp. japonica GN=ARF PE=2 SV=2
LYG012573	LYG018344	0.82	ATP-dependent Clp protease proteolytic subunit-related protein 4, chloroplastic OS=Arabidopsis thaliana GN=CLPR4 PE=1 SV=1	UDP-glucuronic acid decarboxylase 4 OS=Arabidopsis thaliana GN=UXS4 PE=2 SV=1
LYG012573	LYG018345	0.89	ATP-dependent Clp protease proteolytic subunit-related protein 4, chloroplastic OS=Arabidopsis thaliana GN=CLPR4 PE=1 SV=1	Peter Pan-like protein OS=Arabidopsis thaliana GN=PPAN PE=1 SV=1
LYG012573	LYG018428	0.86	ATP-dependent Clp protease proteolytic subunit-related protein 4, chloroplastic OS=Arabidopsis thaliana GN=CLPR4 PE=1 SV=1	Fatty-acid-binding protein 1 OS=Arabidopsis thaliana GN=FAP1 PE=1 SV=1
LYG012573	LYG018598	0.85	ATP-dependent Clp protease proteolytic subunit-related protein 4, chloroplastic OS=Arabidopsis thaliana GN=CLPR4 PE=1 SV=1	Non-specific lipid transfer protein GPI-anchored 2 OS=Arabidopsis thaliana GN=LTPG2 PE=2 SV=1
LYG012573	LYG018651	0.86	ATP-dependent Clp protease proteolytic subunit-related protein 4, chloroplastic OS=Arabidopsis thaliana GN=CLPR4 PE=1 SV=1	Lycopene beta cyclase, chloroplastic OS=Arabidopsis thaliana GN=LCY1 PE=2 SV=1
LYG012573	LYG019029	0.85	ATP-dependent Clp protease proteolytic subunit-related protein 4, chloroplastic OS=Arabidopsis thaliana GN=CLPR4 PE=1 SV=1	Guanine deaminase OS=Bacillus subtilis (strain 168) GN=guaD PE=1 SV=1
LYG012573	LYG019030	0.89	ATP-dependent Clp protease proteolytic subunit-related protein 4, chloroplastic OS=Arabidopsis thaliana GN=CLPR4 PE=1 SV=1	Zeta-carotene desaturase, chloroplastic/chromoplastic OS=Arabidopsis thaliana GN=ZDS1 PE=1 SV=3
LYG012573	LYG019340	0.91	ATP-dependent Clp protease proteolytic subunit-related protein 4, chloroplastic OS=Arabidopsis thaliana GN=CLPR4 PE=1 SV=1	Heterodimeric geranylgeranyl pyrophosphate synthase small subunit, chloroplastic OS=Arabidopsis thaliana GN=GGR PE=1 SV=2
LYG012573	LYG020017	0.83	ATP-dependent Clp protease proteolytic subunit-related protein 4, chloroplastic OS=Arabidopsis thaliana GN=CLPR4 PE=1 SV=1	Ras-related protein RABC1 OS=Arabidopsis thaliana GN=RABC1 PE=1 SV=1
LYG012573	LYG020029	0.88	ATP-dependent Clp protease proteolytic subunit-related protein 4, chloroplastic OS=Arabidopsis thaliana GN=CLPR4 PE=1 SV=1	Dof zinc finger protein DOF3.5 OS=Arabidopsis thaliana GN=DOF3.5 PE=3 SV=1
LYG012573	LYG020231	0.82	ATP-dependent Clp protease proteolytic subunit-related protein 4, chloroplastic OS=Arabidopsis thaliana GN=CLPR4 PE=1 SV=1	BEL1-like homeodomain protein 11 OS=Arabidopsis thaliana GN=BLH11 PE=2 SV=1
LYG012573	LYG020335	0.86	ATP-dependent Clp protease proteolytic subunit-related protein 4, chloroplastic OS=Arabidopsis thaliana GN=CLPR4 PE=1 SV=1	Protein TIC 22, chloroplastic OS=Arabidopsis thaliana GN=TIC22 PE=1 SV=1
LYG012573	LYG020897	0.81	ATP-dependent Clp protease proteolytic subunit-related protein 4, chloroplastic OS=Arabidopsis thaliana GN=CLPR4 PE=1 SV=1	Acyltransferase-like protein At3g26840, chloroplastic OS=Arabidopsis thaliana GN=At3g26840 PE=2 SV=1
LYG012573	LYG021506	0.8	ATP-dependent Clp protease proteolytic subunit-related protein 4, chloroplastic OS=Arabidopsis thaliana GN=CLPR4 PE=1 SV=1	Chloride channel protein CLC-b OS=Arabidopsis thaliana GN=CLC-B PE=1 SV=1
LYG012573	LYG021546	0.81	ATP-dependent Clp protease proteolytic subunit-related protein 4, chloroplastic OS=Arabidopsis thaliana GN=CLPR4 PE=1 SV=1	Glucuronokinase 1 OS=Arabidopsis thaliana GN=GLCAK1 PE=1 SV=1
LYG012573	LYG021592	0.84	ATP-dependent Clp protease proteolytic subunit-related protein 4, chloroplastic OS=Arabidopsis thaliana GN=CLPR4 PE=1 SV=1	Peroxidase 31 OS=Arabidopsis thaliana GN=PER31 PE=2 SV=1
LYG012573	LYG021690	0.83	ATP-dependent Clp protease proteolytic subunit-related protein 4, chloroplastic OS=Arabidopsis thaliana GN=CLPR4 PE=1 SV=1	6-phosphogluconate dehydrogenase, decarboxylating 3 OS=Arabidopsis thaliana GN=At3g02360 PE=2 SV=1
LYG012573	LYG022283	0.91	ATP-dependent Clp protease proteolytic subunit-related protein 4, chloroplastic OS=Arabidopsis thaliana GN=CLPR4 PE=1 SV=1	Pentatricopeptide repeat-containing protein At5g42310, mitochondrial OS=Arabidopsis thaliana GN=At5g42310 PE=2 SV=1
LYG012573	LYG022521	0.84	ATP-dependent Clp protease proteolytic subunit-related protein 4, chloroplastic OS=Arabidopsis thaliana GN=CLPR4 PE=1 SV=1	Phosphoserine aminotransferase 2, chloroplastic OS=Arabidopsis thaliana GN=PSAT2 PE=2 SV=1
LYG012573	LYG022881	0.8	ATP-dependent Clp protease proteolytic subunit-related protein 4, chloroplastic OS=Arabidopsis thaliana GN=CLPR4 PE=1 SV=1	--
LYG012573	LYG023418	0.85	ATP-dependent Clp protease proteolytic subunit-related protein 4, chloroplastic OS=Arabidopsis thaliana GN=CLPR4 PE=1 SV=1	Glutamine amidotransferase type 1 family protein
LYG012573	LYG023618	0.86	ATP-dependent Clp protease proteolytic subunit-related protein 4, chloroplastic OS=Arabidopsis thaliana GN=CLPR4 PE=1 SV=1	--
LYG012573	LYG023666	0.86	ATP-dependent Clp protease proteolytic subunit-related protein 4, chloroplastic OS=Arabidopsis thaliana GN=CLPR4 PE=1 SV=1	Protein SPA, chloroplastic OS=Solanum lycopersicum GN=SPA PE=2 SV=1
LYG012573	LYG023669	0.81	ATP-dependent Clp protease proteolytic subunit-related protein 4, chloroplastic OS=Arabidopsis thaliana GN=CLPR4 PE=1 SV=1	Peptide methionine sulfoxide reductase OS=Brassica napus GN=PMSR PE=2 SV=1
LYG012573	LYG024624	0.82	ATP-dependent Clp protease proteolytic subunit-related protein 4, chloroplastic OS=Arabidopsis thaliana GN=CLPR4 PE=1 SV=1	GDSL esterase/lipase At5g62930 OS=Arabidopsis thaliana GN=At5g62930 PE=2 SV=3
LYG012573	LYG024778	0.82	ATP-dependent Clp protease proteolytic subunit-related protein 4, chloroplastic OS=Arabidopsis thaliana GN=CLPR4 PE=1 SV=1	Glyoxylate/hydroxypyruvate reductase A HPR2 OS=Arabidopsis thaliana GN=HPR2 PE=1 SV=1
LYG012573	LYG024982	0.85	ATP-dependent Clp protease proteolytic subunit-related protein 4, chloroplastic OS=Arabidopsis thaliana GN=CLPR4 PE=1 SV=1	Lycopene beta cyclase, chloroplastic OS=Arabidopsis thaliana GN=LCY1 PE=2 SV=1
LYG012573	LYG025079	0.86	ATP-dependent Clp protease proteolytic subunit-related protein 4, chloroplastic OS=Arabidopsis thaliana GN=CLPR4 PE=1 SV=1	Translation initiation factor IF-3 OS=Nostoc sp. (strain PCC 7120 / UTEX 2576) GN=infC PE=3 SV=1
LYG012573	LYG025423	0.82	ATP-dependent Clp protease proteolytic subunit-related protein 4, chloroplastic OS=Arabidopsis thaliana GN=CLPR4 PE=1 SV=1	Chaperonin 60 subunit beta 2, chloroplastic OS=Arabidopsis thaliana GN=CPN60B2 PE=1 SV=1
LYG012573	LYG025448	0.82	ATP-dependent Clp protease proteolytic subunit-related protein 4, chloroplastic OS=Arabidopsis thaliana GN=CLPR4 PE=1 SV=1	Dihydrolipoyllysine-residue acetyltransferase component 3 of pyruvate dehydrogenase complex, mitochondrial OS=Arabidopsis thaliana GN=At1g54220 PE=2 SV=1
LYG012573	LYG025653	0.81	ATP-dependent Clp protease proteolytic subunit-related protein 4, chloroplastic OS=Arabidopsis thaliana GN=CLPR4 PE=1 SV=1	Thylakoid lumenal 15.0 kDa protein 2, chloroplastic OS=Arabidopsis thaliana GN=At5g52970 PE=1 SV=2
LYG012573	LYG025858	0.89	ATP-dependent Clp protease proteolytic subunit-related protein 4, chloroplastic OS=Arabidopsis thaliana GN=CLPR4 PE=1 SV=1	Probable strigolactone esterase D14 OS=Oryza sativa subsp. japonica GN=D14 PE=1 SV=1
LYG012573	LYG026335	0.87	ATP-dependent Clp protease proteolytic subunit-related protein 4, chloroplastic OS=Arabidopsis thaliana GN=CLPR4 PE=1 SV=1	3-ketoacyl-CoA synthase 6 OS=Arabidopsis thaliana GN=CUT1 PE=1 SV=1
LYG012573	LYG026347	0.83	ATP-dependent Clp protease proteolytic subunit-related protein 4, chloroplastic OS=Arabidopsis thaliana GN=CLPR4 PE=1 SV=1	Geranylgeranyl pyrophosphate synthase, chloroplastic/chromoplastic OS=Sinapis alba GN=GGPS1 PE=1 SV=1
LYG012573	LYG026587	0.86	ATP-dependent Clp protease proteolytic subunit-related protein 4, chloroplastic OS=Arabidopsis thaliana GN=CLPR4 PE=1 SV=1	ATP-dependent Clp protease proteolytic subunit-related protein 2, chloroplastic OS=Arabidopsis thaliana GN=CLPR2 PE=1 SV=1
LYG012573	LYG026627	0.83	ATP-dependent Clp protease proteolytic subunit-related protein 4, chloroplastic OS=Arabidopsis thaliana GN=CLPR4 PE=1 SV=1	PsbP domain-containing protein 5, chloroplastic OS=Arabidopsis thaliana GN=PPD5 PE=1 SV=3
LYG012573	LYG026783	0.85	ATP-dependent Clp protease proteolytic subunit-related protein 4, chloroplastic OS=Arabidopsis thaliana GN=CLPR4 PE=1 SV=1	Peroxisomal acyl-coenzyme A oxidase 1 OS=Arabidopsis thaliana GN=ACX1 PE=1 SV=1
LYG012573	LYG027235	0.8	ATP-dependent Clp protease proteolytic subunit-related protein 4, chloroplastic OS=Arabidopsis thaliana GN=CLPR4 PE=1 SV=1	Accelerated cell death 11 OS=Arabidopsis thaliana GN=ACD11 PE=1 SV=1
LYG012573	LYG027267	0.84	ATP-dependent Clp protease proteolytic subunit-related protein 4, chloroplastic OS=Arabidopsis thaliana GN=CLPR4 PE=1 SV=1	3-ketoacyl-CoA thiolase 2, peroxisomal OS=Arabidopsis thaliana GN=PED1 PE=1 SV=2
LYG012573	LYG027904	0.82	ATP-dependent Clp protease proteolytic subunit-related protein 4, chloroplastic OS=Arabidopsis thaliana GN=CLPR4 PE=1 SV=1	Glutathionyl-hydroquinone reductase YqjG OS=Escherichia coli (strain K12) GN=yqjG PE=1 SV=1
LYG012573	LYG027932	0.85	ATP-dependent Clp protease proteolytic subunit-related protein 4, chloroplastic OS=Arabidopsis thaliana GN=CLPR4 PE=1 SV=1	DNA-damage-repair/toleration protein DRT100 OS=Arabidopsis thaliana GN=DRT100 PE=2 SV=2
LYG012573	LYG028173	0.89	ATP-dependent Clp protease proteolytic subunit-related protein 4, chloroplastic OS=Arabidopsis thaliana GN=CLPR4 PE=1 SV=1	Protein disulfide-isomerase SCO2 OS=Arabidopsis thaliana GN=SCO2 PE=1 SV=1
LYG012573	LYG028337	0.88	ATP-dependent Clp protease proteolytic subunit-related protein 4, chloroplastic OS=Arabidopsis thaliana GN=CLPR4 PE=1 SV=1	Putative transferase At1g60990, chloroplastic OS=Arabidopsis thaliana GN=At1g60990 PE=1 SV=1
LYG012573	LYG028448	0.88	ATP-dependent Clp protease proteolytic subunit-related protein 4, chloroplastic OS=Arabidopsis thaliana GN=CLPR4 PE=1 SV=1	Agamous-like MADS-box protein AGL6 OS=Arabidopsis thaliana GN=AGL6 PE=1 SV=2
LYG012573	LYG029004	0.84	ATP-dependent Clp protease proteolytic subunit-related protein 4, chloroplastic OS=Arabidopsis thaliana GN=CLPR4 PE=1 SV=1	ATP synthase subunit O, mitochondrial OS=Arabidopsis thaliana GN=At5g13450 PE=1 SV=2
LYG012573	LYG029295	0.88	ATP-dependent Clp protease proteolytic subunit-related protein 4, chloroplastic OS=Arabidopsis thaliana GN=CLPR4 PE=1 SV=1	Probable carboxylesterase 7 OS=Arabidopsis thaliana GN=CXE7 PE=2 SV=1
LYG012573	LYG029412	0.86	ATP-dependent Clp protease proteolytic subunit-related protein 4, chloroplastic OS=Arabidopsis thaliana GN=CLPR4 PE=1 SV=1	Protein kinase superfamily protein
LYG012573	LYG029592	0.82	ATP-dependent Clp protease proteolytic subunit-related protein 4, chloroplastic OS=Arabidopsis thaliana GN=CLPR4 PE=1 SV=1	Patellin-3 OS=Arabidopsis thaliana GN=PATL3 PE=1 SV=2
LYG012573	LYG029673	0.92	ATP-dependent Clp protease proteolytic subunit-related protein 4, chloroplastic OS=Arabidopsis thaliana GN=CLPR4 PE=1 SV=1	Methionine aminotransferase OS=Escherichia coli (strain K12) GN=ybdL PE=1 SV=1
LYG012573	LYG030693	0.85	ATP-dependent Clp protease proteolytic subunit-related protein 4, chloroplastic OS=Arabidopsis thaliana GN=CLPR4 PE=1 SV=1	UDP-galactose transporter 2 OS=Arabidopsis thaliana GN=UDP-GALT2 PE=2 SV=1
LYG012573	LYG031285	0.84	ATP-dependent Clp protease proteolytic subunit-related protein 4, chloroplastic OS=Arabidopsis thaliana GN=CLPR4 PE=1 SV=1	Adenylate kinase 1, chloroplastic OS=Arabidopsis thaliana GN=ADK PE=2 SV=1
LYG012573	LYG031766	0.81	ATP-dependent Clp protease proteolytic subunit-related protein 4, chloroplastic OS=Arabidopsis thaliana GN=CLPR4 PE=1 SV=1	Neurofilament medium polypeptide OS=Gallus gallus GN=NEFM PE=2 SV=2
LYG012573	LYG032410	0.84	ATP-dependent Clp protease proteolytic subunit-related protein 4, chloroplastic OS=Arabidopsis thaliana GN=CLPR4 PE=1 SV=1	SEC12-like protein 2 OS=Arabidopsis thaliana GN=STL2P PE=1 SV=4
LYG012573	LYG032443	0.87	ATP-dependent Clp protease proteolytic subunit-related protein 4, chloroplastic OS=Arabidopsis thaliana GN=CLPR4 PE=1 SV=1	Fruit protein pKIWI502 OS=Actinidia deliciosa GN=pKIWI502 PE=2 SV=1
LYG012573	LYG032577	0.88	ATP-dependent Clp protease proteolytic subunit-related protein 4, chloroplastic OS=Arabidopsis thaliana GN=CLPR4 PE=1 SV=1	Probable 6-phosphogluconolactonase 1 OS=Arabidopsis thaliana GN=At1g13700 PE=2 SV=1
LYG012573	LYG032809	0.82	ATP-dependent Clp protease proteolytic subunit-related protein 4, chloroplastic OS=Arabidopsis thaliana GN=CLPR4 PE=1 SV=1	NADH dehydrogenase [ubiquinone] flavoprotein 1, mitochondrial OS=Arabidopsis thaliana GN=At5g08530 PE=2 SV=1
LYG012573	LYG032896	0.82	ATP-dependent Clp protease proteolytic subunit-related protein 4, chloroplastic OS=Arabidopsis thaliana GN=CLPR4 PE=1 SV=1	Plastid lipid-associated protein 3, chloroplastic OS=Brassica campestris GN=PAP3 PE=2 SV=1
LYG012573	LYG033715	0.83	ATP-dependent Clp protease proteolytic subunit-related protein 4, chloroplastic OS=Arabidopsis thaliana GN=CLPR4 PE=1 SV=1	YlmG homolog protein 1-2, chloroplastic OS=Arabidopsis thaliana GN=YLMG1-2 PE=2 SV=1
LYG012573	LYG033750	0.85	ATP-dependent Clp protease proteolytic subunit-related protein 4, chloroplastic OS=Arabidopsis thaliana GN=CLPR4 PE=1 SV=1	MLO-like protein 1 OS=Arabidopsis thaliana GN=MLO1 PE=1 SV=1
LYG012573	LYG033898	0.89	ATP-dependent Clp protease proteolytic subunit-related protein 4, chloroplastic OS=Arabidopsis thaliana GN=CLPR4 PE=1 SV=1	15-cis-zeta-carotene isomerase, chloroplastic OS=Arabidopsis thaliana GN=Z-ISO PE=1 SV=1
LYG012573	LYG034065	0.84	ATP-dependent Clp protease proteolytic subunit-related protein 4, chloroplastic OS=Arabidopsis thaliana GN=CLPR4 PE=1 SV=1	Aquaporin TIP2-1 OS=Arabidopsis thaliana GN=TIP2-1 PE=1 SV=2
LYG012573	LYG034522	0.83	ATP-dependent Clp protease proteolytic subunit-related protein 4, chloroplastic OS=Arabidopsis thaliana GN=CLPR4 PE=1 SV=1	Calcium-dependent protein kinase 3 OS=Arabidopsis thaliana GN=CPK3 PE=1 SV=1
LYG012573	LYG034750	0.89	ATP-dependent Clp protease proteolytic subunit-related protein 4, chloroplastic OS=Arabidopsis thaliana GN=CLPR4 PE=1 SV=1	Peroxisomal acyl-coenzyme A oxidase 1 OS=Arabidopsis thaliana GN=ACX1 PE=1 SV=1
LYG012573	LYG035000	0.91	ATP-dependent Clp protease proteolytic subunit-related protein 4, chloroplastic OS=Arabidopsis thaliana GN=CLPR4 PE=1 SV=1	4-diphosphocytidyl-2-C-methyl-D-erythritol kinase, chloroplastic OS=Arabidopsis thaliana GN=ISPE PE=2 SV=1
LYG012573	LYG035102	0.84	ATP-dependent Clp protease proteolytic subunit-related protein 4, chloroplastic OS=Arabidopsis thaliana GN=CLPR4 PE=1 SV=1	4-hydroxy-3-methylbut-2-en-1-yl diphosphate synthase (ferredoxin), chloroplastic OS=Arabidopsis thaliana GN=ISPG PE=1 SV=1
LYG012573	LYG035253	0.88	ATP-dependent Clp protease proteolytic subunit-related protein 4, chloroplastic OS=Arabidopsis thaliana GN=CLPR4 PE=1 SV=1	Internal alternative NAD(P)H-ubiquinone oxidoreductase A1, mitochondrial OS=Arabidopsis thaliana GN=NDA1 PE=2 SV=1
LYG012573	LYG035389	0.82	ATP-dependent Clp protease proteolytic subunit-related protein 4, chloroplastic OS=Arabidopsis thaliana GN=CLPR4 PE=1 SV=1	--
LYG012573	LYG035911	0.81	ATP-dependent Clp protease proteolytic subunit-related protein 4, chloroplastic OS=Arabidopsis thaliana GN=CLPR4 PE=1 SV=1	Putative clathrin assembly protein At1g14910 OS=Arabidopsis thaliana GN=At1g14910 PE=2 SV=2
LYG012573	LYG035944	0.84	ATP-dependent Clp protease proteolytic subunit-related protein 4, chloroplastic OS=Arabidopsis thaliana GN=CLPR4 PE=1 SV=1	--
LYG012573	LYG035989	0.97	ATP-dependent Clp protease proteolytic subunit-related protein 4, chloroplastic OS=Arabidopsis thaliana GN=CLPR4 PE=1 SV=1	Bifunctional monothiol glutaredoxin-S16, chloroplastic OS=Arabidopsis thaliana GN=GRXS16 PE=1 SV=2
LYG012573	LYG036008	0.83	ATP-dependent Clp protease proteolytic subunit-related protein 4, chloroplastic OS=Arabidopsis thaliana GN=CLPR4 PE=1 SV=1	Glycerol-3-phosphate 2-O-acyltransferase 6 OS=Arabidopsis thaliana GN=GPAT6 PE=1 SV=1
LYG012573	LYG036322	0.81	ATP-dependent Clp protease proteolytic subunit-related protein 4, chloroplastic OS=Arabidopsis thaliana GN=CLPR4 PE=1 SV=1	--
LYG012573	LYG036385	0.83	ATP-dependent Clp protease proteolytic subunit-related protein 4, chloroplastic OS=Arabidopsis thaliana GN=CLPR4 PE=1 SV=1	Transcription factor TCP4 OS=Arabidopsis thaliana GN=TCP4 PE=1 SV=1
LYG012573	LYG037480	0.83	ATP-dependent Clp protease proteolytic subunit-related protein 4, chloroplastic OS=Arabidopsis thaliana GN=CLPR4 PE=1 SV=1	SWI/SNF complex subunit SWI3C OS=Arabidopsis thaliana GN=SWI3C PE=1 SV=1
LYG012573	LYG037644	0.82	ATP-dependent Clp protease proteolytic subunit-related protein 4, chloroplastic OS=Arabidopsis thaliana GN=CLPR4 PE=1 SV=1	Glucose-6-phosphate isomerase 1, chloroplastic OS=Arabidopsis thaliana GN=PGI1 PE=1 SV=1
LYG012573	LYG037664	0.81	ATP-dependent Clp protease proteolytic subunit-related protein 4, chloroplastic OS=Arabidopsis thaliana GN=CLPR4 PE=1 SV=1	SEC1 family transport protein SLY1 OS=Arabidopsis thaliana GN=SLY1 PE=1 SV=1
LYG012573	LYG037757	0.85	ATP-dependent Clp protease proteolytic subunit-related protein 4, chloroplastic OS=Arabidopsis thaliana GN=CLPR4 PE=1 SV=1	Cyclase-associated protein 1 OS=Arabidopsis thaliana GN=CAP1 PE=2 SV=1
LYG012573	LYG037761	0.93	ATP-dependent Clp protease proteolytic subunit-related protein 4, chloroplastic OS=Arabidopsis thaliana GN=CLPR4 PE=1 SV=1	ATP-dependent Clp protease proteolytic subunit 6, chloroplastic OS=Arabidopsis thaliana GN=CLPP6 PE=1 SV=1
LYG012573	LYG038010	0.89	ATP-dependent Clp protease proteolytic subunit-related protein 4, chloroplastic OS=Arabidopsis thaliana GN=CLPR4 PE=1 SV=1	40S ribosomal protein S3a OS=Brassica campestris GN=RPS3A PE=2 SV=2
LYG012573	LYG038342	0.9	ATP-dependent Clp protease proteolytic subunit-related protein 4, chloroplastic OS=Arabidopsis thaliana GN=CLPR4 PE=1 SV=1	--
LYG012573	LYG038645	0.82	ATP-dependent Clp protease proteolytic subunit-related protein 4, chloroplastic OS=Arabidopsis thaliana GN=CLPR4 PE=1 SV=1	15-cis-zeta-carotene isomerase, chloroplastic OS=Arabidopsis thaliana GN=Z-ISO PE=1 SV=1
LYG012573	LYG038924	0.86	ATP-dependent Clp protease proteolytic subunit-related protein 4, chloroplastic OS=Arabidopsis thaliana GN=CLPR4 PE=1 SV=1	Plastidial pyruvate kinase 2 OS=Arabidopsis thaliana GN=PKP2 PE=1 SV=1
LYG012573	LYG039285	0.84	ATP-dependent Clp protease proteolytic subunit-related protein 4, chloroplastic OS=Arabidopsis thaliana GN=CLPR4 PE=1 SV=1	4-hydroxy-3-methylbut-2-en-1-yl diphosphate synthase (ferredoxin), chloroplastic OS=Arabidopsis thaliana GN=ISPG PE=1 SV=1
LYG012573	LYG039625	0.84	ATP-dependent Clp protease proteolytic subunit-related protein 4, chloroplastic OS=Arabidopsis thaliana GN=CLPR4 PE=1 SV=1	Uncharacterized protein At1g32220, chloroplastic OS=Arabidopsis thaliana GN=At1g32220 PE=2 SV=1
LYG012573	LYG039884	0.83	ATP-dependent Clp protease proteolytic subunit-related protein 4, chloroplastic OS=Arabidopsis thaliana GN=CLPR4 PE=1 SV=1	NADH dehydrogenase [ubiquinone] flavoprotein 1, mitochondrial OS=Arabidopsis thaliana GN=At5g08530 PE=2 SV=1
LYG012573	LYG040026	0.82	ATP-dependent Clp protease proteolytic subunit-related protein 4, chloroplastic OS=Arabidopsis thaliana GN=CLPR4 PE=1 SV=1	Biotin synthase OS=Arabidopsis thaliana GN=BIO2 PE=2 SV=1
LYG012613	LYG012704	0.8	--	Cytochrome b-c1 complex subunit 7-2 OS=Arabidopsis thaliana GN=QCR7-2 PE=1 SV=1
LYG012613	LYG012807	0.81	--	Probable UDP-arabinopyranose mutase 5 OS=Arabidopsis thaliana GN=RGP5 PE=1 SV=1
LYG012613	LYG018344	0.82	--	UDP-glucuronic acid decarboxylase 4 OS=Arabidopsis thaliana GN=UXS4 PE=2 SV=1
LYG012613	LYG018598	0.81	--	Non-specific lipid transfer protein GPI-anchored 2 OS=Arabidopsis thaliana GN=LTPG2 PE=2 SV=1
LYG012613	LYG019340	0.8	--	Heterodimeric geranylgeranyl pyrophosphate synthase small subunit, chloroplastic OS=Arabidopsis thaliana GN=GGR PE=1 SV=2
LYG012613	LYG020564	0.88	--	Transcription factor IND OS=Arabidopsis thaliana GN=IND PE=1 SV=3
LYG012613	LYG024063	0.94	--	GDSL esterase/lipase At3g26430 OS=Arabidopsis thaliana GN=At3g26430 PE=2 SV=1
LYG012613	LYG025773	0.81	--	5-methyltetrahydropteroyltriglutamate--homocysteine methyltransferase 1 OS=Arabidopsis thaliana GN=MS1 PE=1 SV=1
LYG012613	LYG025828	0.8	--	--
LYG012613	LYG025894	0.89	--	Peroxiredoxin-2B OS=Arabidopsis thaliana GN=PRXIIB PE=1 SV=1
LYG012613	LYG026347	0.82	--	Geranylgeranyl pyrophosphate synthase, chloroplastic/chromoplastic OS=Sinapis alba GN=GGPS1 PE=1 SV=1
LYG012613	LYG027932	0.88	--	DNA-damage-repair/toleration protein DRT100 OS=Arabidopsis thaliana GN=DRT100 PE=2 SV=2
LYG012613	LYG028308	0.92	--	Beta-D-xylosidase 4 OS=Arabidopsis thaliana GN=BXL4 PE=1 SV=1
LYG012613	LYG028839	0.81	--	39S ribosomal protein L46, mitochondrial OS=Pongo abelii GN=MRPL46 PE=2 SV=1
LYG012613	LYG030025	0.82	--	Protein RER1A OS=Arabidopsis thaliana GN=RER1A PE=1 SV=1
LYG012613	LYG032809	0.82	--	NADH dehydrogenase [ubiquinone] flavoprotein 1, mitochondrial OS=Arabidopsis thaliana GN=At5g08530 PE=2 SV=1
LYG012613	LYG034065	0.84	--	Aquaporin TIP2-1 OS=Arabidopsis thaliana GN=TIP2-1 PE=1 SV=2
LYG012613	LYG040026	0.82	--	Biotin synthase OS=Arabidopsis thaliana GN=BIO2 PE=2 SV=1
LYG012674	LYG012784	0.83	Nucleoid-associated protein alr5067 OS=Nostoc sp. (strain PCC 7120 / UTEX 2576) GN=alr5067 PE=3 SV=1	Phospholipase A(1) LCAT3 OS=Arabidopsis thaliana GN=LCAT3 PE=1 SV=1
LYG012674	LYG013243	0.85	Nucleoid-associated protein alr5067 OS=Nostoc sp. (strain PCC 7120 / UTEX 2576) GN=alr5067 PE=3 SV=1	--
LYG012674	LYG013476	0.81	Nucleoid-associated protein alr5067 OS=Nostoc sp. (strain PCC 7120 / UTEX 2576) GN=alr5067 PE=3 SV=1	Transcription factor MYB44 OS=Arabidopsis thaliana GN=MYB44 PE=2 SV=1
LYG012674	LYG013665	0.84	Nucleoid-associated protein alr5067 OS=Nostoc sp. (strain PCC 7120 / UTEX 2576) GN=alr5067 PE=3 SV=1	Prolycopene isomerase, chloroplastic OS=Arabidopsis thaliana GN=CRTISO PE=2 SV=2
LYG012674	LYG014907	0.88	Nucleoid-associated protein alr5067 OS=Nostoc sp. (strain PCC 7120 / UTEX 2576) GN=alr5067 PE=3 SV=1	1-deoxy-D-xylulose-5-phosphate synthase, chloroplastic OS=Arabidopsis thaliana GN=DXS PE=1 SV=2
LYG012674	LYG015816	0.81	Nucleoid-associated protein alr5067 OS=Nostoc sp. (strain PCC 7120 / UTEX 2576) GN=alr5067 PE=3 SV=1	--
LYG012674	LYG016318	0.8	Nucleoid-associated protein alr5067 OS=Nostoc sp. (strain PCC 7120 / UTEX 2576) GN=alr5067 PE=3 SV=1	UPF0051 protein ABCI8, chloroplastic OS=Arabidopsis thaliana GN=ABCI8 PE=2 SV=1
LYG012674	LYG016524	0.83	Nucleoid-associated protein alr5067 OS=Nostoc sp. (strain PCC 7120 / UTEX 2576) GN=alr5067 PE=3 SV=1	Rubredoxin OS=Synechocystis sp. (strain PCC 6803 / Kazusa) GN=rub PE=3 SV=1
LYG012674	LYG016657	0.83	Nucleoid-associated protein alr5067 OS=Nostoc sp. (strain PCC 7120 / UTEX 2576) GN=alr5067 PE=3 SV=1	Pentatricopeptide repeat-containing protein At2g45350, chloroplastic OS=Arabidopsis thaliana GN=CRR4 PE=1 SV=2
LYG012674	LYG016687	0.81	Nucleoid-associated protein alr5067 OS=Nostoc sp. (strain PCC 7120 / UTEX 2576) GN=alr5067 PE=3 SV=1	Phospholipase D beta 1 OS=Arabidopsis thaliana GN=PLDBETA1 PE=2 SV=4
LYG012674	LYG018912	0.8	Nucleoid-associated protein alr5067 OS=Nostoc sp. (strain PCC 7120 / UTEX 2576) GN=alr5067 PE=3 SV=1	Protein ECERIFERUM 1 OS=Arabidopsis thaliana GN=CER1 PE=1 SV=1
LYG012674	LYG019030	0.86	Nucleoid-associated protein alr5067 OS=Nostoc sp. (strain PCC 7120 / UTEX 2576) GN=alr5067 PE=3 SV=1	Zeta-carotene desaturase, chloroplastic/chromoplastic OS=Arabidopsis thaliana GN=ZDS1 PE=1 SV=3
LYG012674	LYG019198	0.86	Nucleoid-associated protein alr5067 OS=Nostoc sp. (strain PCC 7120 / UTEX 2576) GN=alr5067 PE=3 SV=1	Zinc-binding alcohol dehydrogenase domain-containing protein 2 OS=Mus musculus GN=Zadh2 PE=1 SV=1
LYG012674	LYG020029	0.81	Nucleoid-associated protein alr5067 OS=Nostoc sp. (strain PCC 7120 / UTEX 2576) GN=alr5067 PE=3 SV=1	Dof zinc finger protein DOF3.5 OS=Arabidopsis thaliana GN=DOF3.5 PE=3 SV=1
LYG012674	LYG020214	0.8	Nucleoid-associated protein alr5067 OS=Nostoc sp. (strain PCC 7120 / UTEX 2576) GN=alr5067 PE=3 SV=1	Floral homeotic protein APETALA 3 OS=Arabidopsis thaliana GN=AP3 PE=1 SV=1
LYG012674	LYG021565	0.89	Nucleoid-associated protein alr5067 OS=Nostoc sp. (strain PCC 7120 / UTEX 2576) GN=alr5067 PE=3 SV=1	Transcription factor MYB21 OS=Arabidopsis thaliana GN=MYB21 PE=1 SV=1
LYG012674	LYG021576	0.83	Nucleoid-associated protein alr5067 OS=Nostoc sp. (strain PCC 7120 / UTEX 2576) GN=alr5067 PE=3 SV=1	Peptidyl-prolyl cis-trans isomerase CYP38, chloroplastic OS=Arabidopsis thaliana GN=CYP38 PE=1 SV=1
LYG012674	LYG023418	0.9	Nucleoid-associated protein alr5067 OS=Nostoc sp. (strain PCC 7120 / UTEX 2576) GN=alr5067 PE=3 SV=1	Glutamine amidotransferase type 1 family protein
LYG012674	LYG023611	0.83	Nucleoid-associated protein alr5067 OS=Nostoc sp. (strain PCC 7120 / UTEX 2576) GN=alr5067 PE=3 SV=1	--
LYG012674	LYG025448	0.8	Nucleoid-associated protein alr5067 OS=Nostoc sp. (strain PCC 7120 / UTEX 2576) GN=alr5067 PE=3 SV=1	Dihydrolipoyllysine-residue acetyltransferase component 3 of pyruvate dehydrogenase complex, mitochondrial OS=Arabidopsis thaliana GN=At1g54220 PE=2 SV=1
LYG012674	LYG026783	0.82	Nucleoid-associated protein alr5067 OS=Nostoc sp. (strain PCC 7120 / UTEX 2576) GN=alr5067 PE=3 SV=1	Peroxisomal acyl-coenzyme A oxidase 1 OS=Arabidopsis thaliana GN=ACX1 PE=1 SV=1
LYG012674	LYG027267	0.8	Nucleoid-associated protein alr5067 OS=Nostoc sp. (strain PCC 7120 / UTEX 2576) GN=alr5067 PE=3 SV=1	3-ketoacyl-CoA thiolase 2, peroxisomal OS=Arabidopsis thaliana GN=PED1 PE=1 SV=2
LYG012674	LYG027655	0.87	Nucleoid-associated protein alr5067 OS=Nostoc sp. (strain PCC 7120 / UTEX 2576) GN=alr5067 PE=3 SV=1	--
LYG012674	LYG027839	0.81	Nucleoid-associated protein alr5067 OS=Nostoc sp. (strain PCC 7120 / UTEX 2576) GN=alr5067 PE=3 SV=1	Cyclin-C1-1 OS=Arabidopsis thaliana GN=CYCC1-1 PE=2 SV=2
LYG012674	LYG028056	0.81	Nucleoid-associated protein alr5067 OS=Nostoc sp. (strain PCC 7120 / UTEX 2576) GN=alr5067 PE=3 SV=1	Transcription repressor MYB4 OS=Arabidopsis thaliana GN=MYB4 PE=1 SV=1
LYG012674	LYG029307	0.83	Nucleoid-associated protein alr5067 OS=Nostoc sp. (strain PCC 7120 / UTEX 2576) GN=alr5067 PE=3 SV=1	4-hydroxy-3-methylbut-2-enyl diphosphate reductase, chloroplastic OS=Arabidopsis thaliana GN=ISPH PE=2 SV=1
LYG012674	LYG029412	0.81	Nucleoid-associated protein alr5067 OS=Nostoc sp. (strain PCC 7120 / UTEX 2576) GN=alr5067 PE=3 SV=1	Protein kinase superfamily protein
LYG012674	LYG029733	0.87	Nucleoid-associated protein alr5067 OS=Nostoc sp. (strain PCC 7120 / UTEX 2576) GN=alr5067 PE=3 SV=1	Dof zinc finger protein DOF3.5 OS=Arabidopsis thaliana GN=DOF3.5 PE=3 SV=1
LYG012674	LYG030854	0.87	Nucleoid-associated protein alr5067 OS=Nostoc sp. (strain PCC 7120 / UTEX 2576) GN=alr5067 PE=3 SV=1	F-box protein At2g02240 OS=Arabidopsis thaliana GN=At2g02240 PE=2 SV=1
LYG012674	LYG030876	0.81	Nucleoid-associated protein alr5067 OS=Nostoc sp. (strain PCC 7120 / UTEX 2576) GN=alr5067 PE=3 SV=1	Probable folate-biopterin transporter 9, chloroplastic OS=Arabidopsis thaliana GN=At2g33280 PE=3 SV=2
LYG012674	LYG031380	0.88	Nucleoid-associated protein alr5067 OS=Nostoc sp. (strain PCC 7120 / UTEX 2576) GN=alr5067 PE=3 SV=1	UPF0481 protein At3g47200 OS=Arabidopsis thaliana GN=At3g47200 PE=2 SV=1
LYG012674	LYG032678	0.91	Nucleoid-associated protein alr5067 OS=Nostoc sp. (strain PCC 7120 / UTEX 2576) GN=alr5067 PE=3 SV=1	Transcription factor BPE OS=Arabidopsis thaliana GN=BPE PE=2 SV=1
LYG012674	LYG032717	0.89	Nucleoid-associated protein alr5067 OS=Nostoc sp. (strain PCC 7120 / UTEX 2576) GN=alr5067 PE=3 SV=1	Aldehyde dehydrogenase family 2 member B7, mitochondrial OS=Arabidopsis thaliana GN=ALDH2B7 PE=2 SV=2
LYG012674	LYG032781	0.87	Nucleoid-associated protein alr5067 OS=Nostoc sp. (strain PCC 7120 / UTEX 2576) GN=alr5067 PE=3 SV=1	Pentatricopeptide repeat-containing protein At3g22670, mitochondrial OS=Arabidopsis thaliana GN=At3g22670 PE=2 SV=1
LYG012674	LYG032782	0.89	Nucleoid-associated protein alr5067 OS=Nostoc sp. (strain PCC 7120 / UTEX 2576) GN=alr5067 PE=3 SV=1	ALBINO3-like protein 1, chloroplastic OS=Arabidopsis thaliana GN=ALB3L1 PE=2 SV=3
LYG012674	LYG032886	0.82	Nucleoid-associated protein alr5067 OS=Nostoc sp. (strain PCC 7120 / UTEX 2576) GN=alr5067 PE=3 SV=1	Uncharacterized protein At1g32220, chloroplastic OS=Arabidopsis thaliana GN=At1g32220 PE=2 SV=1
LYG012674	LYG033172	0.89	Nucleoid-associated protein alr5067 OS=Nostoc sp. (strain PCC 7120 / UTEX 2576) GN=alr5067 PE=3 SV=1	Floral homeotic protein PISTILLATA OS=Arabidopsis thaliana GN=PI PE=1 SV=1
LYG012674	LYG033898	0.8	Nucleoid-associated protein alr5067 OS=Nostoc sp. (strain PCC 7120 / UTEX 2576) GN=alr5067 PE=3 SV=1	15-cis-zeta-carotene isomerase, chloroplastic OS=Arabidopsis thaliana GN=Z-ISO PE=1 SV=1
LYG012674	LYG034218	0.87	Nucleoid-associated protein alr5067 OS=Nostoc sp. (strain PCC 7120 / UTEX 2576) GN=alr5067 PE=3 SV=1	3-ketoacyl-CoA thiolase 2, peroxisomal OS=Arabidopsis thaliana GN=PED1 PE=1 SV=2
LYG012674	LYG035102	0.9	Nucleoid-associated protein alr5067 OS=Nostoc sp. (strain PCC 7120 / UTEX 2576) GN=alr5067 PE=3 SV=1	4-hydroxy-3-methylbut-2-en-1-yl diphosphate synthase (ferredoxin), chloroplastic OS=Arabidopsis thaliana GN=ISPG PE=1 SV=1
LYG012674	LYG035222	0.88	Nucleoid-associated protein alr5067 OS=Nostoc sp. (strain PCC 7120 / UTEX 2576) GN=alr5067 PE=3 SV=1	Sulfate transporter 3.1 OS=Arabidopsis thaliana GN=SULTR3;1 PE=2 SV=1
LYG012674	LYG035404	0.83	Nucleoid-associated protein alr5067 OS=Nostoc sp. (strain PCC 7120 / UTEX 2576) GN=alr5067 PE=3 SV=1	--
LYG012674	LYG035684	0.87	Nucleoid-associated protein alr5067 OS=Nostoc sp. (strain PCC 7120 / UTEX 2576) GN=alr5067 PE=3 SV=1	Serine/threonine-protein kinase WNK1 OS=Arabidopsis thaliana GN=WNK1 PE=1 SV=1
LYG012674	LYG035911	0.87	Nucleoid-associated protein alr5067 OS=Nostoc sp. (strain PCC 7120 / UTEX 2576) GN=alr5067 PE=3 SV=1	Putative clathrin assembly protein At1g14910 OS=Arabidopsis thaliana GN=At1g14910 PE=2 SV=2
LYG012674	LYG036008	0.81	Nucleoid-associated protein alr5067 OS=Nostoc sp. (strain PCC 7120 / UTEX 2576) GN=alr5067 PE=3 SV=1	Glycerol-3-phosphate 2-O-acyltransferase 6 OS=Arabidopsis thaliana GN=GPAT6 PE=1 SV=1
LYG012674	LYG036288	0.81	Nucleoid-associated protein alr5067 OS=Nostoc sp. (strain PCC 7120 / UTEX 2576) GN=alr5067 PE=3 SV=1	Citrate synthase 3, peroxisomal OS=Arabidopsis thaliana GN=CSY3 PE=2 SV=1
LYG012674	LYG036385	0.83	Nucleoid-associated protein alr5067 OS=Nostoc sp. (strain PCC 7120 / UTEX 2576) GN=alr5067 PE=3 SV=1	Transcription factor TCP4 OS=Arabidopsis thaliana GN=TCP4 PE=1 SV=1
LYG012674	LYG036762	0.84	Nucleoid-associated protein alr5067 OS=Nostoc sp. (strain PCC 7120 / UTEX 2576) GN=alr5067 PE=3 SV=1	--
LYG012674	LYG037586	0.82	Nucleoid-associated protein alr5067 OS=Nostoc sp. (strain PCC 7120 / UTEX 2576) GN=alr5067 PE=3 SV=1	Phospholipase D delta OS=Arabidopsis thaliana GN=PLDDELTA PE=1 SV=2
LYG012674	LYG040117	0.82	Nucleoid-associated protein alr5067 OS=Nostoc sp. (strain PCC 7120 / UTEX 2576) GN=alr5067 PE=3 SV=1	Lactoylglutathione lyase OS=Brassica juncea GN=GLY I PE=2 SV=1
LYG012674	LYG040922	0.92	Nucleoid-associated protein alr5067 OS=Nostoc sp. (strain PCC 7120 / UTEX 2576) GN=alr5067 PE=3 SV=1	F-box protein At2g02240 OS=Arabidopsis thaliana GN=At2g02240 PE=2 SV=1
LYG012674	LYG040993	0.83	Nucleoid-associated protein alr5067 OS=Nostoc sp. (strain PCC 7120 / UTEX 2576) GN=alr5067 PE=3 SV=1	Uncharacterized membrane protein At1g06890 OS=Arabidopsis thaliana GN=At1g06890 PE=1 SV=1
LYG012704	LYG012807	0.9	Cytochrome b-c1 complex subunit 7-2 OS=Arabidopsis thaliana GN=QCR7-2 PE=1 SV=1	Probable UDP-arabinopyranose mutase 5 OS=Arabidopsis thaliana GN=RGP5 PE=1 SV=1
LYG012704	LYG013188	0.8	Cytochrome b-c1 complex subunit 7-2 OS=Arabidopsis thaliana GN=QCR7-2 PE=1 SV=1	Ubiquitin-conjugating enzyme E2 10 OS=Arabidopsis thaliana GN=UBC10 PE=1 SV=1
LYG012704	LYG013575	0.8	Cytochrome b-c1 complex subunit 7-2 OS=Arabidopsis thaliana GN=QCR7-2 PE=1 SV=1	Calmodulin-4 OS=Mus musculus GN=Calm4 PE=2 SV=2
LYG012704	LYG014798	0.87	Cytochrome b-c1 complex subunit 7-2 OS=Arabidopsis thaliana GN=QCR7-2 PE=1 SV=1	Geranylgeranyl pyrophosphate synthase, chloroplastic/chromoplastic OS=Sinapis alba GN=GGPS1 PE=1 SV=1
LYG012704	LYG017057	0.82	Cytochrome b-c1 complex subunit 7-2 OS=Arabidopsis thaliana GN=QCR7-2 PE=1 SV=1	Ras-related protein RABG3f OS=Arabidopsis thaliana GN=RABG3F PE=2 SV=1
LYG012704	LYG017915	0.82	Cytochrome b-c1 complex subunit 7-2 OS=Arabidopsis thaliana GN=QCR7-2 PE=1 SV=1	Protein TIC 21, chloroplastic OS=Arabidopsis thaliana GN=TIC21 PE=1 SV=1
LYG012704	LYG017945	0.81	Cytochrome b-c1 complex subunit 7-2 OS=Arabidopsis thaliana GN=QCR7-2 PE=1 SV=1	Probable carboxylesterase 2 OS=Arabidopsis thaliana GN=CXE2 PE=2 SV=1
LYG012704	LYG018170	0.84	Cytochrome b-c1 complex subunit 7-2 OS=Arabidopsis thaliana GN=QCR7-2 PE=1 SV=1	ADP-ribosylation factor 2 OS=Oryza sativa subsp. japonica GN=ARF PE=2 SV=2
LYG012704	LYG018344	0.85	Cytochrome b-c1 complex subunit 7-2 OS=Arabidopsis thaliana GN=QCR7-2 PE=1 SV=1	UDP-glucuronic acid decarboxylase 4 OS=Arabidopsis thaliana GN=UXS4 PE=2 SV=1
LYG012704	LYG018345	0.85	Cytochrome b-c1 complex subunit 7-2 OS=Arabidopsis thaliana GN=QCR7-2 PE=1 SV=1	Peter Pan-like protein OS=Arabidopsis thaliana GN=PPAN PE=1 SV=1
LYG012704	LYG018428	0.8	Cytochrome b-c1 complex subunit 7-2 OS=Arabidopsis thaliana GN=QCR7-2 PE=1 SV=1	Fatty-acid-binding protein 1 OS=Arabidopsis thaliana GN=FAP1 PE=1 SV=1
LYG012704	LYG018651	0.81	Cytochrome b-c1 complex subunit 7-2 OS=Arabidopsis thaliana GN=QCR7-2 PE=1 SV=1	Lycopene beta cyclase, chloroplastic OS=Arabidopsis thaliana GN=LCY1 PE=2 SV=1
LYG012704	LYG019340	0.85	Cytochrome b-c1 complex subunit 7-2 OS=Arabidopsis thaliana GN=QCR7-2 PE=1 SV=1	Heterodimeric geranylgeranyl pyrophosphate synthase small subunit, chloroplastic OS=Arabidopsis thaliana GN=GGR PE=1 SV=2
LYG012704	LYG020505	0.8	Cytochrome b-c1 complex subunit 7-2 OS=Arabidopsis thaliana GN=QCR7-2 PE=1 SV=1	14-3-3-like protein GF14 omega OS=Arabidopsis thaliana GN=GRF2 PE=2 SV=2
LYG012704	LYG020564	0.81	Cytochrome b-c1 complex subunit 7-2 OS=Arabidopsis thaliana GN=QCR7-2 PE=1 SV=1	Transcription factor IND OS=Arabidopsis thaliana GN=IND PE=1 SV=3
LYG012704	LYG021239	0.81	Cytochrome b-c1 complex subunit 7-2 OS=Arabidopsis thaliana GN=QCR7-2 PE=1 SV=1	Adenosylhomocysteinase 1 OS=Arabidopsis thaliana GN=SAHH1 PE=1 SV=1
LYG012704	LYG021491	0.81	Cytochrome b-c1 complex subunit 7-2 OS=Arabidopsis thaliana GN=QCR7-2 PE=1 SV=1	Pto-interacting protein 1 OS=Solanum lycopersicum GN=PTI1 PE=1 SV=2
LYG012704	LYG021592	0.8	Cytochrome b-c1 complex subunit 7-2 OS=Arabidopsis thaliana GN=QCR7-2 PE=1 SV=1	Peroxidase 31 OS=Arabidopsis thaliana GN=PER31 PE=2 SV=1
LYG012704	LYG022610	0.88	Cytochrome b-c1 complex subunit 7-2 OS=Arabidopsis thaliana GN=QCR7-2 PE=1 SV=1	Flavonoid 3'-monooxygenase OS=Arabidopsis thaliana GN=CYP75B1 PE=1 SV=1
LYG012704	LYG023306	0.82	Cytochrome b-c1 complex subunit 7-2 OS=Arabidopsis thaliana GN=QCR7-2 PE=1 SV=1	Ferredoxin-3, chloroplastic OS=Arabidopsis thaliana GN=FD3 PE=1 SV=1
LYG012704	LYG023669	0.85	Cytochrome b-c1 complex subunit 7-2 OS=Arabidopsis thaliana GN=QCR7-2 PE=1 SV=1	Peptide methionine sulfoxide reductase OS=Brassica napus GN=PMSR PE=2 SV=1
LYG012704	LYG023682	0.87	Cytochrome b-c1 complex subunit 7-2 OS=Arabidopsis thaliana GN=QCR7-2 PE=1 SV=1	Quinone oxidoreductase 1 OS=Escherichia coli (strain K12) GN=qorA PE=1 SV=1
LYG012704	LYG024063	0.81	Cytochrome b-c1 complex subunit 7-2 OS=Arabidopsis thaliana GN=QCR7-2 PE=1 SV=1	GDSL esterase/lipase At3g26430 OS=Arabidopsis thaliana GN=At3g26430 PE=2 SV=1
LYG012704	LYG024478	0.84	Cytochrome b-c1 complex subunit 7-2 OS=Arabidopsis thaliana GN=QCR7-2 PE=1 SV=1	--
LYG012704	LYG024677	0.82	Cytochrome b-c1 complex subunit 7-2 OS=Arabidopsis thaliana GN=QCR7-2 PE=1 SV=1	Eukaryotic translation initiation factor 5A OS=Senecio vernalis GN=EIFSV1 PE=2 SV=1
LYG012704	LYG025828	0.85	Cytochrome b-c1 complex subunit 7-2 OS=Arabidopsis thaliana GN=QCR7-2 PE=1 SV=1	--
LYG012704	LYG025858	0.81	Cytochrome b-c1 complex subunit 7-2 OS=Arabidopsis thaliana GN=QCR7-2 PE=1 SV=1	Probable strigolactone esterase D14 OS=Oryza sativa subsp. japonica GN=D14 PE=1 SV=1
LYG012704	LYG025894	0.86	Cytochrome b-c1 complex subunit 7-2 OS=Arabidopsis thaliana GN=QCR7-2 PE=1 SV=1	Peroxiredoxin-2B OS=Arabidopsis thaliana GN=PRXIIB PE=1 SV=1
LYG012704	LYG026347	0.81	Cytochrome b-c1 complex subunit 7-2 OS=Arabidopsis thaliana GN=QCR7-2 PE=1 SV=1	Geranylgeranyl pyrophosphate synthase, chloroplastic/chromoplastic OS=Sinapis alba GN=GGPS1 PE=1 SV=1
LYG012704	LYG026432	0.82	Cytochrome b-c1 complex subunit 7-2 OS=Arabidopsis thaliana GN=QCR7-2 PE=1 SV=1	14-3-3-like protein GF14 kappa OS=Arabidopsis thaliana GN=GRF8 PE=1 SV=2
LYG012704	LYG026721	0.81	Cytochrome b-c1 complex subunit 7-2 OS=Arabidopsis thaliana GN=QCR7-2 PE=1 SV=1	MOB kinase activator-like 1A OS=Medicago sativa subsp. falcata GN=MOB1-A PE=2 SV=2
LYG012704	LYG026932	0.83	Cytochrome b-c1 complex subunit 7-2 OS=Arabidopsis thaliana GN=QCR7-2 PE=1 SV=1	Lysophospholipid acyltransferase LPEAT1 OS=Arabidopsis thaliana GN=LPEAT1 PE=1 SV=1
LYG012704	LYG027904	0.84	Cytochrome b-c1 complex subunit 7-2 OS=Arabidopsis thaliana GN=QCR7-2 PE=1 SV=1	Glutathionyl-hydroquinone reductase YqjG OS=Escherichia coli (strain K12) GN=yqjG PE=1 SV=1
LYG012704	LYG027932	0.83	Cytochrome b-c1 complex subunit 7-2 OS=Arabidopsis thaliana GN=QCR7-2 PE=1 SV=1	DNA-damage-repair/toleration protein DRT100 OS=Arabidopsis thaliana GN=DRT100 PE=2 SV=2
LYG012704	LYG028129	0.86	Cytochrome b-c1 complex subunit 7-2 OS=Arabidopsis thaliana GN=QCR7-2 PE=1 SV=1	Ras-related protein RABG3f OS=Arabidopsis thaliana GN=RABG3F PE=2 SV=1
LYG012704	LYG028135	0.85	Cytochrome b-c1 complex subunit 7-2 OS=Arabidopsis thaliana GN=QCR7-2 PE=1 SV=1	Polyol transporter 5 OS=Arabidopsis thaliana GN=PLT5 PE=1 SV=2
LYG012704	LYG028136	0.86	Cytochrome b-c1 complex subunit 7-2 OS=Arabidopsis thaliana GN=QCR7-2 PE=1 SV=1	Polyol transporter 5 OS=Arabidopsis thaliana GN=PLT5 PE=1 SV=2
LYG012704	LYG029004	0.81	Cytochrome b-c1 complex subunit 7-2 OS=Arabidopsis thaliana GN=QCR7-2 PE=1 SV=1	ATP synthase subunit O, mitochondrial OS=Arabidopsis thaliana GN=At5g13450 PE=1 SV=2
LYG012704	LYG029090	0.83	Cytochrome b-c1 complex subunit 7-2 OS=Arabidopsis thaliana GN=QCR7-2 PE=1 SV=1	--
LYG012704	LYG029099	0.82	Cytochrome b-c1 complex subunit 7-2 OS=Arabidopsis thaliana GN=QCR7-2 PE=1 SV=1	--
LYG012704	LYG029295	0.82	Cytochrome b-c1 complex subunit 7-2 OS=Arabidopsis thaliana GN=QCR7-2 PE=1 SV=1	Probable carboxylesterase 7 OS=Arabidopsis thaliana GN=CXE7 PE=2 SV=1
LYG012704	LYG030025	0.87	Cytochrome b-c1 complex subunit 7-2 OS=Arabidopsis thaliana GN=QCR7-2 PE=1 SV=1	Protein RER1A OS=Arabidopsis thaliana GN=RER1A PE=1 SV=1
LYG012704	LYG030532	0.81	Cytochrome b-c1 complex subunit 7-2 OS=Arabidopsis thaliana GN=QCR7-2 PE=1 SV=1	2,3-bisphosphoglycerate-dependent phosphoglycerate mutase OS=Bartonella tribocorum (strain CIP 105476 / IBS 506) GN=gpmA PE=3 SV=1
LYG012704	LYG031002	0.85	Cytochrome b-c1 complex subunit 7-2 OS=Arabidopsis thaliana GN=QCR7-2 PE=1 SV=1	Stem-specific protein TSJT1 OS=Nicotiana tabacum GN=TSJT1 PE=2 SV=1
LYG012704	LYG031352	0.81	Cytochrome b-c1 complex subunit 7-2 OS=Arabidopsis thaliana GN=QCR7-2 PE=1 SV=1	Purine-uracil permease NCS1 OS=Arabidopsis thaliana GN=NCS1 PE=1 SV=1
LYG012704	LYG031885	0.8	Cytochrome b-c1 complex subunit 7-2 OS=Arabidopsis thaliana GN=QCR7-2 PE=1 SV=1	12-oxophytodienoate reductase 3 OS=Arabidopsis thaliana GN=OPR3 PE=1 SV=2
LYG012704	LYG032444	0.89	Cytochrome b-c1 complex subunit 7-2 OS=Arabidopsis thaliana GN=QCR7-2 PE=1 SV=1	ATP synthase subunit beta-3, mitochondrial OS=Arabidopsis thaliana GN=At5g08680 PE=2 SV=1
LYG012704	LYG032691	0.86	Cytochrome b-c1 complex subunit 7-2 OS=Arabidopsis thaliana GN=QCR7-2 PE=1 SV=1	Pyruvate dehydrogenase E1 component subunit alpha-1, mitochondrial OS=Arabidopsis thaliana GN=E1 ALPHA PE=2 SV=2
LYG012704	LYG032809	0.86	Cytochrome b-c1 complex subunit 7-2 OS=Arabidopsis thaliana GN=QCR7-2 PE=1 SV=1	NADH dehydrogenase [ubiquinone] flavoprotein 1, mitochondrial OS=Arabidopsis thaliana GN=At5g08530 PE=2 SV=1
LYG012704	LYG033715	0.85	Cytochrome b-c1 complex subunit 7-2 OS=Arabidopsis thaliana GN=QCR7-2 PE=1 SV=1	YlmG homolog protein 1-2, chloroplastic OS=Arabidopsis thaliana GN=YLMG1-2 PE=2 SV=1
LYG012704	LYG034056	0.87	Cytochrome b-c1 complex subunit 7-2 OS=Arabidopsis thaliana GN=QCR7-2 PE=1 SV=1	Hypoxia-responsive family protein
LYG012704	LYG034065	0.88	Cytochrome b-c1 complex subunit 7-2 OS=Arabidopsis thaliana GN=QCR7-2 PE=1 SV=1	Aquaporin TIP2-1 OS=Arabidopsis thaliana GN=TIP2-1 PE=1 SV=2
LYG012704	LYG034203	0.83	Cytochrome b-c1 complex subunit 7-2 OS=Arabidopsis thaliana GN=QCR7-2 PE=1 SV=1	--
LYG012704	LYG034522	0.8	Cytochrome b-c1 complex subunit 7-2 OS=Arabidopsis thaliana GN=QCR7-2 PE=1 SV=1	Calcium-dependent protein kinase 3 OS=Arabidopsis thaliana GN=CPK3 PE=1 SV=1
LYG012704	LYG034750	0.81	Cytochrome b-c1 complex subunit 7-2 OS=Arabidopsis thaliana GN=QCR7-2 PE=1 SV=1	Peroxisomal acyl-coenzyme A oxidase 1 OS=Arabidopsis thaliana GN=ACX1 PE=1 SV=1
LYG012704	LYG035253	0.81	Cytochrome b-c1 complex subunit 7-2 OS=Arabidopsis thaliana GN=QCR7-2 PE=1 SV=1	Internal alternative NAD(P)H-ubiquinone oxidoreductase A1, mitochondrial OS=Arabidopsis thaliana GN=NDA1 PE=2 SV=1
LYG012704	LYG035964	0.87	Cytochrome b-c1 complex subunit 7-2 OS=Arabidopsis thaliana GN=QCR7-2 PE=1 SV=1	CBL-interacting serine/threonine-protein kinase 11 OS=Arabidopsis thaliana GN=CIPK11 PE=1 SV=1
LYG012704	LYG035975	0.86	Cytochrome b-c1 complex subunit 7-2 OS=Arabidopsis thaliana GN=QCR7-2 PE=1 SV=1	PRA1 family protein B4 OS=Arabidopsis thaliana GN=PRA1B4 PE=1 SV=1
LYG012704	LYG035989	0.82	Cytochrome b-c1 complex subunit 7-2 OS=Arabidopsis thaliana GN=QCR7-2 PE=1 SV=1	Bifunctional monothiol glutaredoxin-S16, chloroplastic OS=Arabidopsis thaliana GN=GRXS16 PE=1 SV=2
LYG012704	LYG036449	0.84	Cytochrome b-c1 complex subunit 7-2 OS=Arabidopsis thaliana GN=QCR7-2 PE=1 SV=1	Protein FATTY ACID EXPORT 5 OS=Arabidopsis thaliana GN=FAX5 PE=3 SV=1
LYG012704	LYG037664	0.85	Cytochrome b-c1 complex subunit 7-2 OS=Arabidopsis thaliana GN=QCR7-2 PE=1 SV=1	SEC1 family transport protein SLY1 OS=Arabidopsis thaliana GN=SLY1 PE=1 SV=1
LYG012704	LYG037757	0.86	Cytochrome b-c1 complex subunit 7-2 OS=Arabidopsis thaliana GN=QCR7-2 PE=1 SV=1	Cyclase-associated protein 1 OS=Arabidopsis thaliana GN=CAP1 PE=2 SV=1
LYG012704	LYG037761	0.82	Cytochrome b-c1 complex subunit 7-2 OS=Arabidopsis thaliana GN=QCR7-2 PE=1 SV=1	ATP-dependent Clp protease proteolytic subunit 6, chloroplastic OS=Arabidopsis thaliana GN=CLPP6 PE=1 SV=1
LYG012704	LYG037818	0.88	Cytochrome b-c1 complex subunit 7-2 OS=Arabidopsis thaliana GN=QCR7-2 PE=1 SV=1	Elicitor-responsive protein 1 OS=Oryza sativa subsp. japonica GN=ERG1 PE=2 SV=1
LYG012704	LYG038017	0.86	Cytochrome b-c1 complex subunit 7-2 OS=Arabidopsis thaliana GN=QCR7-2 PE=1 SV=1	Probable carboxylesterase 17 OS=Arabidopsis thaliana GN=CXE17 PE=2 SV=1
LYG012704	LYG038342	0.83	Cytochrome b-c1 complex subunit 7-2 OS=Arabidopsis thaliana GN=QCR7-2 PE=1 SV=1	--
LYG012704	LYG038973	0.84	Cytochrome b-c1 complex subunit 7-2 OS=Arabidopsis thaliana GN=QCR7-2 PE=1 SV=1	Membrane steroid-binding protein 2 OS=Arabidopsis thaliana GN=MSBP2 PE=1 SV=1
LYG012704	LYG039430	0.83	Cytochrome b-c1 complex subunit 7-2 OS=Arabidopsis thaliana GN=QCR7-2 PE=1 SV=1	Oligopeptide transporter 4 OS=Arabidopsis thaliana GN=OPT4 PE=1 SV=1
LYG012704	LYG039625	0.88	Cytochrome b-c1 complex subunit 7-2 OS=Arabidopsis thaliana GN=QCR7-2 PE=1 SV=1	Uncharacterized protein At1g32220, chloroplastic OS=Arabidopsis thaliana GN=At1g32220 PE=2 SV=1
LYG012704	LYG039884	0.85	Cytochrome b-c1 complex subunit 7-2 OS=Arabidopsis thaliana GN=QCR7-2 PE=1 SV=1	NADH dehydrogenase [ubiquinone] flavoprotein 1, mitochondrial OS=Arabidopsis thaliana GN=At5g08530 PE=2 SV=1
LYG012704	LYG040634	0.87	Cytochrome b-c1 complex subunit 7-2 OS=Arabidopsis thaliana GN=QCR7-2 PE=1 SV=1	Eukaryotic translation initiation factor 6-2 OS=Arabidopsis thaliana GN=EIF6-2 PE=2 SV=1
LYG012784	LYG015816	0.83	Phospholipase A(1) LCAT3 OS=Arabidopsis thaliana GN=LCAT3 PE=1 SV=1	--
LYG012784	LYG019030	0.83	Phospholipase A(1) LCAT3 OS=Arabidopsis thaliana GN=LCAT3 PE=1 SV=1	Zeta-carotene desaturase, chloroplastic/chromoplastic OS=Arabidopsis thaliana GN=ZDS1 PE=1 SV=3
LYG012784	LYG019198	0.83	Phospholipase A(1) LCAT3 OS=Arabidopsis thaliana GN=LCAT3 PE=1 SV=1	Zinc-binding alcohol dehydrogenase domain-containing protein 2 OS=Mus musculus GN=Zadh2 PE=1 SV=1
LYG012784	LYG023611	0.81	Phospholipase A(1) LCAT3 OS=Arabidopsis thaliana GN=LCAT3 PE=1 SV=1	--
LYG012784	LYG026153	0.86	Phospholipase A(1) LCAT3 OS=Arabidopsis thaliana GN=LCAT3 PE=1 SV=1	Ubiquitin-conjugating enzyme E2 5 OS=Arabidopsis thaliana GN=UBC5 PE=2 SV=2
LYG012784	LYG029412	0.8	Phospholipase A(1) LCAT3 OS=Arabidopsis thaliana GN=LCAT3 PE=1 SV=1	Protein kinase superfamily protein
LYG012784	LYG032678	0.81	Phospholipase A(1) LCAT3 OS=Arabidopsis thaliana GN=LCAT3 PE=1 SV=1	Transcription factor BPE OS=Arabidopsis thaliana GN=BPE PE=2 SV=1
LYG012784	LYG032717	0.81	Phospholipase A(1) LCAT3 OS=Arabidopsis thaliana GN=LCAT3 PE=1 SV=1	Aldehyde dehydrogenase family 2 member B7, mitochondrial OS=Arabidopsis thaliana GN=ALDH2B7 PE=2 SV=2
LYG012784	LYG033898	0.81	Phospholipase A(1) LCAT3 OS=Arabidopsis thaliana GN=LCAT3 PE=1 SV=1	15-cis-zeta-carotene isomerase, chloroplastic OS=Arabidopsis thaliana GN=Z-ISO PE=1 SV=1
LYG012784	LYG036762	0.81	Phospholipase A(1) LCAT3 OS=Arabidopsis thaliana GN=LCAT3 PE=1 SV=1	--
LYG012807	LYG013188	0.87	Probable UDP-arabinopyranose mutase 5 OS=Arabidopsis thaliana GN=RGP5 PE=1 SV=1	Ubiquitin-conjugating enzyme E2 10 OS=Arabidopsis thaliana GN=UBC10 PE=1 SV=1
LYG012807	LYG013403	0.8	Probable UDP-arabinopyranose mutase 5 OS=Arabidopsis thaliana GN=RGP5 PE=1 SV=1	UDP-glycosyltransferase 74D1 OS=Arabidopsis thaliana GN=UGT74D1 PE=1 SV=1
LYG012807	LYG013575	0.81	Probable UDP-arabinopyranose mutase 5 OS=Arabidopsis thaliana GN=RGP5 PE=1 SV=1	Calmodulin-4 OS=Mus musculus GN=Calm4 PE=2 SV=2
LYG012807	LYG013691	0.9	Probable UDP-arabinopyranose mutase 5 OS=Arabidopsis thaliana GN=RGP5 PE=1 SV=1	Oxysterol-binding protein-related protein 4B OS=Arabidopsis thaliana GN=ORP4B PE=2 SV=2
LYG012807	LYG014068	0.84	Probable UDP-arabinopyranose mutase 5 OS=Arabidopsis thaliana GN=RGP5 PE=1 SV=1	--
LYG012807	LYG014798	0.86	Probable UDP-arabinopyranose mutase 5 OS=Arabidopsis thaliana GN=RGP5 PE=1 SV=1	Geranylgeranyl pyrophosphate synthase, chloroplastic/chromoplastic OS=Sinapis alba GN=GGPS1 PE=1 SV=1
LYG012807	LYG015875	0.81	Probable UDP-arabinopyranose mutase 5 OS=Arabidopsis thaliana GN=RGP5 PE=1 SV=1	3-oxoacyl-[acyl-carrier-protein] synthase III, chloroplastic OS=Arabidopsis thaliana GN=At1g62640 PE=2 SV=2
LYG012807	LYG016279	0.82	Probable UDP-arabinopyranose mutase 5 OS=Arabidopsis thaliana GN=RGP5 PE=1 SV=1	Thiosulfate/3-mercaptopyruvate sulfurtransferase 1, mitochondrial OS=Arabidopsis thaliana GN=STR1 PE=1 SV=1
LYG012807	LYG016746	0.83	Probable UDP-arabinopyranose mutase 5 OS=Arabidopsis thaliana GN=RGP5 PE=1 SV=1	Germin-like protein subfamily 2 member 4 OS=Arabidopsis thaliana GN=GLP10 PE=2 SV=1
LYG012807	LYG016806	0.81	Probable UDP-arabinopyranose mutase 5 OS=Arabidopsis thaliana GN=RGP5 PE=1 SV=1	Embryogenesis-associated protein EMB8 OS=Picea glauca GN=EMB8 PE=2 SV=1
LYG012807	LYG016892	0.86	Probable UDP-arabinopyranose mutase 5 OS=Arabidopsis thaliana GN=RGP5 PE=1 SV=1	Bifunctional riboflavin biosynthesis protein RIBA 1, chloroplastic OS=Arabidopsis thaliana GN=RIBA1 PE=1 SV=2
LYG012807	LYG017057	0.88	Probable UDP-arabinopyranose mutase 5 OS=Arabidopsis thaliana GN=RGP5 PE=1 SV=1	Ras-related protein RABG3f OS=Arabidopsis thaliana GN=RABG3F PE=2 SV=1
LYG012807	LYG017915	0.88	Probable UDP-arabinopyranose mutase 5 OS=Arabidopsis thaliana GN=RGP5 PE=1 SV=1	Protein TIC 21, chloroplastic OS=Arabidopsis thaliana GN=TIC21 PE=1 SV=1
LYG012807	LYG017945	0.86	Probable UDP-arabinopyranose mutase 5 OS=Arabidopsis thaliana GN=RGP5 PE=1 SV=1	Probable carboxylesterase 2 OS=Arabidopsis thaliana GN=CXE2 PE=2 SV=1
LYG012807	LYG017964	0.8	Probable UDP-arabinopyranose mutase 5 OS=Arabidopsis thaliana GN=RGP5 PE=1 SV=1	NADH dehydrogenase [ubiquinone] iron-sulfur protein 8-A, mitochondrial OS=Arabidopsis thaliana GN=At1g79010 PE=2 SV=1
LYG012807	LYG018160	0.84	Probable UDP-arabinopyranose mutase 5 OS=Arabidopsis thaliana GN=RGP5 PE=1 SV=1	--
LYG012807	LYG018170	0.91	Probable UDP-arabinopyranose mutase 5 OS=Arabidopsis thaliana GN=RGP5 PE=1 SV=1	ADP-ribosylation factor 2 OS=Oryza sativa subsp. japonica GN=ARF PE=2 SV=2
LYG012807	LYG018344	0.88	Probable UDP-arabinopyranose mutase 5 OS=Arabidopsis thaliana GN=RGP5 PE=1 SV=1	UDP-glucuronic acid decarboxylase 4 OS=Arabidopsis thaliana GN=UXS4 PE=2 SV=1
LYG012807	LYG018345	0.91	Probable UDP-arabinopyranose mutase 5 OS=Arabidopsis thaliana GN=RGP5 PE=1 SV=1	Peter Pan-like protein OS=Arabidopsis thaliana GN=PPAN PE=1 SV=1
LYG012807	LYG018428	0.86	Probable UDP-arabinopyranose mutase 5 OS=Arabidopsis thaliana GN=RGP5 PE=1 SV=1	Fatty-acid-binding protein 1 OS=Arabidopsis thaliana GN=FAP1 PE=1 SV=1
LYG012807	LYG018598	0.9	Probable UDP-arabinopyranose mutase 5 OS=Arabidopsis thaliana GN=RGP5 PE=1 SV=1	Non-specific lipid transfer protein GPI-anchored 2 OS=Arabidopsis thaliana GN=LTPG2 PE=2 SV=1
LYG012807	LYG018651	0.91	Probable UDP-arabinopyranose mutase 5 OS=Arabidopsis thaliana GN=RGP5 PE=1 SV=1	Lycopene beta cyclase, chloroplastic OS=Arabidopsis thaliana GN=LCY1 PE=2 SV=1
LYG012807	LYG019029	0.91	Probable UDP-arabinopyranose mutase 5 OS=Arabidopsis thaliana GN=RGP5 PE=1 SV=1	Guanine deaminase OS=Bacillus subtilis (strain 168) GN=guaD PE=1 SV=1
LYG012807	LYG019030	0.81	Probable UDP-arabinopyranose mutase 5 OS=Arabidopsis thaliana GN=RGP5 PE=1 SV=1	Zeta-carotene desaturase, chloroplastic/chromoplastic OS=Arabidopsis thaliana GN=ZDS1 PE=1 SV=3
LYG012807	LYG019340	0.9	Probable UDP-arabinopyranose mutase 5 OS=Arabidopsis thaliana GN=RGP5 PE=1 SV=1	Heterodimeric geranylgeranyl pyrophosphate synthase small subunit, chloroplastic OS=Arabidopsis thaliana GN=GGR PE=1 SV=2
LYG012807	LYG020017	0.85	Probable UDP-arabinopyranose mutase 5 OS=Arabidopsis thaliana GN=RGP5 PE=1 SV=1	Ras-related protein RABC1 OS=Arabidopsis thaliana GN=RABC1 PE=1 SV=1
LYG012807	LYG020029	0.81	Probable UDP-arabinopyranose mutase 5 OS=Arabidopsis thaliana GN=RGP5 PE=1 SV=1	Dof zinc finger protein DOF3.5 OS=Arabidopsis thaliana GN=DOF3.5 PE=3 SV=1
LYG012807	LYG020231	0.84	Probable UDP-arabinopyranose mutase 5 OS=Arabidopsis thaliana GN=RGP5 PE=1 SV=1	BEL1-like homeodomain protein 11 OS=Arabidopsis thaliana GN=BLH11 PE=2 SV=1
LYG012807	LYG020335	0.84	Probable UDP-arabinopyranose mutase 5 OS=Arabidopsis thaliana GN=RGP5 PE=1 SV=1	Protein TIC 22, chloroplastic OS=Arabidopsis thaliana GN=TIC22 PE=1 SV=1
LYG012807	LYG020564	0.82	Probable UDP-arabinopyranose mutase 5 OS=Arabidopsis thaliana GN=RGP5 PE=1 SV=1	Transcription factor IND OS=Arabidopsis thaliana GN=IND PE=1 SV=3
LYG012807	LYG021239	0.81	Probable UDP-arabinopyranose mutase 5 OS=Arabidopsis thaliana GN=RGP5 PE=1 SV=1	Adenosylhomocysteinase 1 OS=Arabidopsis thaliana GN=SAHH1 PE=1 SV=1
LYG012807	LYG021491	0.83	Probable UDP-arabinopyranose mutase 5 OS=Arabidopsis thaliana GN=RGP5 PE=1 SV=1	Pto-interacting protein 1 OS=Solanum lycopersicum GN=PTI1 PE=1 SV=2
LYG012807	LYG021546	0.87	Probable UDP-arabinopyranose mutase 5 OS=Arabidopsis thaliana GN=RGP5 PE=1 SV=1	Glucuronokinase 1 OS=Arabidopsis thaliana GN=GLCAK1 PE=1 SV=1
LYG012807	LYG021592	0.84	Probable UDP-arabinopyranose mutase 5 OS=Arabidopsis thaliana GN=RGP5 PE=1 SV=1	Peroxidase 31 OS=Arabidopsis thaliana GN=PER31 PE=2 SV=1
LYG012807	LYG022096	0.81	Probable UDP-arabinopyranose mutase 5 OS=Arabidopsis thaliana GN=RGP5 PE=1 SV=1	Phospho-2-dehydro-3-deoxyheptonate aldolase 1, chloroplastic OS=Arabidopsis thaliana GN=DHS1 PE=2 SV=2
LYG012807	LYG022283	0.83	Probable UDP-arabinopyranose mutase 5 OS=Arabidopsis thaliana GN=RGP5 PE=1 SV=1	Pentatricopeptide repeat-containing protein At5g42310, mitochondrial OS=Arabidopsis thaliana GN=At5g42310 PE=2 SV=1
LYG012807	LYG022521	0.86	Probable UDP-arabinopyranose mutase 5 OS=Arabidopsis thaliana GN=RGP5 PE=1 SV=1	Phosphoserine aminotransferase 2, chloroplastic OS=Arabidopsis thaliana GN=PSAT2 PE=2 SV=1
LYG012807	LYG022610	0.83	Probable UDP-arabinopyranose mutase 5 OS=Arabidopsis thaliana GN=RGP5 PE=1 SV=1	Flavonoid 3'-monooxygenase OS=Arabidopsis thaliana GN=CYP75B1 PE=1 SV=1
LYG012807	LYG023666	0.87	Probable UDP-arabinopyranose mutase 5 OS=Arabidopsis thaliana GN=RGP5 PE=1 SV=1	Protein SPA, chloroplastic OS=Solanum lycopersicum GN=SPA PE=2 SV=1
LYG012807	LYG023669	0.84	Probable UDP-arabinopyranose mutase 5 OS=Arabidopsis thaliana GN=RGP5 PE=1 SV=1	Peptide methionine sulfoxide reductase OS=Brassica napus GN=PMSR PE=2 SV=1
LYG012807	LYG023682	0.83	Probable UDP-arabinopyranose mutase 5 OS=Arabidopsis thaliana GN=RGP5 PE=1 SV=1	Quinone oxidoreductase 1 OS=Escherichia coli (strain K12) GN=qorA PE=1 SV=1
LYG012807	LYG024624	0.85	Probable UDP-arabinopyranose mutase 5 OS=Arabidopsis thaliana GN=RGP5 PE=1 SV=1	GDSL esterase/lipase At5g62930 OS=Arabidopsis thaliana GN=At5g62930 PE=2 SV=3
LYG012807	LYG024982	0.84	Probable UDP-arabinopyranose mutase 5 OS=Arabidopsis thaliana GN=RGP5 PE=1 SV=1	Lycopene beta cyclase, chloroplastic OS=Arabidopsis thaliana GN=LCY1 PE=2 SV=1
LYG012807	LYG025448	0.82	Probable UDP-arabinopyranose mutase 5 OS=Arabidopsis thaliana GN=RGP5 PE=1 SV=1	Dihydrolipoyllysine-residue acetyltransferase component 3 of pyruvate dehydrogenase complex, mitochondrial OS=Arabidopsis thaliana GN=At1g54220 PE=2 SV=1
LYG012807	LYG025653	0.85	Probable UDP-arabinopyranose mutase 5 OS=Arabidopsis thaliana GN=RGP5 PE=1 SV=1	Thylakoid lumenal 15.0 kDa protein 2, chloroplastic OS=Arabidopsis thaliana GN=At5g52970 PE=1 SV=2
LYG012807	LYG025828	0.82	Probable UDP-arabinopyranose mutase 5 OS=Arabidopsis thaliana GN=RGP5 PE=1 SV=1	--
LYG012807	LYG025858	0.86	Probable UDP-arabinopyranose mutase 5 OS=Arabidopsis thaliana GN=RGP5 PE=1 SV=1	Probable strigolactone esterase D14 OS=Oryza sativa subsp. japonica GN=D14 PE=1 SV=1
LYG012807	LYG025860	0.84	Probable UDP-arabinopyranose mutase 5 OS=Arabidopsis thaliana GN=RGP5 PE=1 SV=1	Leucine-rich repeat extensin-like protein 4 OS=Arabidopsis thaliana GN=LRX4 PE=2 SV=1
LYG012807	LYG025894	0.86	Probable UDP-arabinopyranose mutase 5 OS=Arabidopsis thaliana GN=RGP5 PE=1 SV=1	Peroxiredoxin-2B OS=Arabidopsis thaliana GN=PRXIIB PE=1 SV=1
LYG012807	LYG026335	0.86	Probable UDP-arabinopyranose mutase 5 OS=Arabidopsis thaliana GN=RGP5 PE=1 SV=1	3-ketoacyl-CoA synthase 6 OS=Arabidopsis thaliana GN=CUT1 PE=1 SV=1
LYG012807	LYG026347	0.87	Probable UDP-arabinopyranose mutase 5 OS=Arabidopsis thaliana GN=RGP5 PE=1 SV=1	Geranylgeranyl pyrophosphate synthase, chloroplastic/chromoplastic OS=Sinapis alba GN=GGPS1 PE=1 SV=1
LYG012807	LYG026432	0.86	Probable UDP-arabinopyranose mutase 5 OS=Arabidopsis thaliana GN=RGP5 PE=1 SV=1	14-3-3-like protein GF14 kappa OS=Arabidopsis thaliana GN=GRF8 PE=1 SV=2
LYG012807	LYG026587	0.81	Probable UDP-arabinopyranose mutase 5 OS=Arabidopsis thaliana GN=RGP5 PE=1 SV=1	ATP-dependent Clp protease proteolytic subunit-related protein 2, chloroplastic OS=Arabidopsis thaliana GN=CLPR2 PE=1 SV=1
LYG012807	LYG026783	0.86	Probable UDP-arabinopyranose mutase 5 OS=Arabidopsis thaliana GN=RGP5 PE=1 SV=1	Peroxisomal acyl-coenzyme A oxidase 1 OS=Arabidopsis thaliana GN=ACX1 PE=1 SV=1
LYG012807	LYG026932	0.86	Probable UDP-arabinopyranose mutase 5 OS=Arabidopsis thaliana GN=RGP5 PE=1 SV=1	Lysophospholipid acyltransferase LPEAT1 OS=Arabidopsis thaliana GN=LPEAT1 PE=1 SV=1
LYG012807	LYG027235	0.87	Probable UDP-arabinopyranose mutase 5 OS=Arabidopsis thaliana GN=RGP5 PE=1 SV=1	Accelerated cell death 11 OS=Arabidopsis thaliana GN=ACD11 PE=1 SV=1
LYG012807	LYG027267	0.83	Probable UDP-arabinopyranose mutase 5 OS=Arabidopsis thaliana GN=RGP5 PE=1 SV=1	3-ketoacyl-CoA thiolase 2, peroxisomal OS=Arabidopsis thaliana GN=PED1 PE=1 SV=2
LYG012807	LYG027904	0.8	Probable UDP-arabinopyranose mutase 5 OS=Arabidopsis thaliana GN=RGP5 PE=1 SV=1	Glutathionyl-hydroquinone reductase YqjG OS=Escherichia coli (strain K12) GN=yqjG PE=1 SV=1
LYG012807	LYG027932	0.9	Probable UDP-arabinopyranose mutase 5 OS=Arabidopsis thaliana GN=RGP5 PE=1 SV=1	DNA-damage-repair/toleration protein DRT100 OS=Arabidopsis thaliana GN=DRT100 PE=2 SV=2
LYG012807	LYG028129	0.88	Probable UDP-arabinopyranose mutase 5 OS=Arabidopsis thaliana GN=RGP5 PE=1 SV=1	Ras-related protein RABG3f OS=Arabidopsis thaliana GN=RABG3F PE=2 SV=1
LYG012807	LYG028135	0.81	Probable UDP-arabinopyranose mutase 5 OS=Arabidopsis thaliana GN=RGP5 PE=1 SV=1	Polyol transporter 5 OS=Arabidopsis thaliana GN=PLT5 PE=1 SV=2
LYG012807	LYG028173	0.82	Probable UDP-arabinopyranose mutase 5 OS=Arabidopsis thaliana GN=RGP5 PE=1 SV=1	Protein disulfide-isomerase SCO2 OS=Arabidopsis thaliana GN=SCO2 PE=1 SV=1
LYG012807	LYG028448	0.8	Probable UDP-arabinopyranose mutase 5 OS=Arabidopsis thaliana GN=RGP5 PE=1 SV=1	Agamous-like MADS-box protein AGL6 OS=Arabidopsis thaliana GN=AGL6 PE=1 SV=2
LYG012807	LYG028839	0.81	Probable UDP-arabinopyranose mutase 5 OS=Arabidopsis thaliana GN=RGP5 PE=1 SV=1	39S ribosomal protein L46, mitochondrial OS=Pongo abelii GN=MRPL46 PE=2 SV=1
LYG012807	LYG029004	0.84	Probable UDP-arabinopyranose mutase 5 OS=Arabidopsis thaliana GN=RGP5 PE=1 SV=1	ATP synthase subunit O, mitochondrial OS=Arabidopsis thaliana GN=At5g13450 PE=1 SV=2
LYG012807	LYG029295	0.88	Probable UDP-arabinopyranose mutase 5 OS=Arabidopsis thaliana GN=RGP5 PE=1 SV=1	Probable carboxylesterase 7 OS=Arabidopsis thaliana GN=CXE7 PE=2 SV=1
LYG012807	LYG029412	0.83	Probable UDP-arabinopyranose mutase 5 OS=Arabidopsis thaliana GN=RGP5 PE=1 SV=1	Protein kinase superfamily protein
LYG012807	LYG029592	0.87	Probable UDP-arabinopyranose mutase 5 OS=Arabidopsis thaliana GN=RGP5 PE=1 SV=1	Patellin-3 OS=Arabidopsis thaliana GN=PATL3 PE=1 SV=2
LYG012807	LYG029673	0.87	Probable UDP-arabinopyranose mutase 5 OS=Arabidopsis thaliana GN=RGP5 PE=1 SV=1	Methionine aminotransferase OS=Escherichia coli (strain K12) GN=ybdL PE=1 SV=1
LYG012807	LYG030025	0.92	Probable UDP-arabinopyranose mutase 5 OS=Arabidopsis thaliana GN=RGP5 PE=1 SV=1	Protein RER1A OS=Arabidopsis thaliana GN=RER1A PE=1 SV=1
LYG012807	LYG030532	0.91	Probable UDP-arabinopyranose mutase 5 OS=Arabidopsis thaliana GN=RGP5 PE=1 SV=1	2,3-bisphosphoglycerate-dependent phosphoglycerate mutase OS=Bartonella tribocorum (strain CIP 105476 / IBS 506) GN=gpmA PE=3 SV=1
LYG012807	LYG030563	0.89	Probable UDP-arabinopyranose mutase 5 OS=Arabidopsis thaliana GN=RGP5 PE=1 SV=1	Squalene epoxidase 1 OS=Arabidopsis thaliana GN=SQE1 PE=1 SV=1
LYG012807	LYG030653	0.83	Probable UDP-arabinopyranose mutase 5 OS=Arabidopsis thaliana GN=RGP5 PE=1 SV=1	Monosaccharide-sensing protein 2 OS=Arabidopsis thaliana GN=MSSP2 PE=1 SV=2
LYG012807	LYG030693	0.9	Probable UDP-arabinopyranose mutase 5 OS=Arabidopsis thaliana GN=RGP5 PE=1 SV=1	UDP-galactose transporter 2 OS=Arabidopsis thaliana GN=UDP-GALT2 PE=2 SV=1
LYG012807	LYG030794	0.86	Probable UDP-arabinopyranose mutase 5 OS=Arabidopsis thaliana GN=RGP5 PE=1 SV=1	Ras-related protein RABA5d OS=Arabidopsis thaliana GN=RABA5D PE=1 SV=1
LYG012807	LYG031002	0.87	Probable UDP-arabinopyranose mutase 5 OS=Arabidopsis thaliana GN=RGP5 PE=1 SV=1	Stem-specific protein TSJT1 OS=Nicotiana tabacum GN=TSJT1 PE=2 SV=1
LYG012807	LYG031285	0.86	Probable UDP-arabinopyranose mutase 5 OS=Arabidopsis thaliana GN=RGP5 PE=1 SV=1	Adenylate kinase 1, chloroplastic OS=Arabidopsis thaliana GN=ADK PE=2 SV=1
LYG012807	LYG031318	0.8	Probable UDP-arabinopyranose mutase 5 OS=Arabidopsis thaliana GN=RGP5 PE=1 SV=1	Isocitrate dehydrogenase [NAD] catalytic subunit 5, mitochondrial OS=Arabidopsis thaliana GN=IDH5 PE=2 SV=1
LYG012807	LYG031523	0.81	Probable UDP-arabinopyranose mutase 5 OS=Arabidopsis thaliana GN=RGP5 PE=1 SV=1	Zinc finger protein CONSTANS-LIKE 5 OS=Arabidopsis thaliana GN=COL5 PE=2 SV=2
LYG012807	LYG031885	0.9	Probable UDP-arabinopyranose mutase 5 OS=Arabidopsis thaliana GN=RGP5 PE=1 SV=1	12-oxophytodienoate reductase 3 OS=Arabidopsis thaliana GN=OPR3 PE=1 SV=2
LYG012807	LYG032410	0.81	Probable UDP-arabinopyranose mutase 5 OS=Arabidopsis thaliana GN=RGP5 PE=1 SV=1	SEC12-like protein 2 OS=Arabidopsis thaliana GN=STL2P PE=1 SV=4
LYG012807	LYG032444	0.85	Probable UDP-arabinopyranose mutase 5 OS=Arabidopsis thaliana GN=RGP5 PE=1 SV=1	ATP synthase subunit beta-3, mitochondrial OS=Arabidopsis thaliana GN=At5g08680 PE=2 SV=1
LYG012807	LYG032577	0.9	Probable UDP-arabinopyranose mutase 5 OS=Arabidopsis thaliana GN=RGP5 PE=1 SV=1	Probable 6-phosphogluconolactonase 1 OS=Arabidopsis thaliana GN=At1g13700 PE=2 SV=1
LYG012807	LYG032685	0.86	Probable UDP-arabinopyranose mutase 5 OS=Arabidopsis thaliana GN=RGP5 PE=1 SV=1	UPF0392 protein At1g27200 OS=Arabidopsis thaliana GN=At1g27200 PE=2 SV=2
LYG012807	LYG032691	0.83	Probable UDP-arabinopyranose mutase 5 OS=Arabidopsis thaliana GN=RGP5 PE=1 SV=1	Pyruvate dehydrogenase E1 component subunit alpha-1, mitochondrial OS=Arabidopsis thaliana GN=E1 ALPHA PE=2 SV=2
LYG012807	LYG032809	0.86	Probable UDP-arabinopyranose mutase 5 OS=Arabidopsis thaliana GN=RGP5 PE=1 SV=1	NADH dehydrogenase [ubiquinone] flavoprotein 1, mitochondrial OS=Arabidopsis thaliana GN=At5g08530 PE=2 SV=1
LYG012807	LYG033715	0.86	Probable UDP-arabinopyranose mutase 5 OS=Arabidopsis thaliana GN=RGP5 PE=1 SV=1	YlmG homolog protein 1-2, chloroplastic OS=Arabidopsis thaliana GN=YLMG1-2 PE=2 SV=1
LYG012807	LYG033750	0.83	Probable UDP-arabinopyranose mutase 5 OS=Arabidopsis thaliana GN=RGP5 PE=1 SV=1	MLO-like protein 1 OS=Arabidopsis thaliana GN=MLO1 PE=1 SV=1
LYG012807	LYG033898	0.83	Probable UDP-arabinopyranose mutase 5 OS=Arabidopsis thaliana GN=RGP5 PE=1 SV=1	15-cis-zeta-carotene isomerase, chloroplastic OS=Arabidopsis thaliana GN=Z-ISO PE=1 SV=1
LYG012807	LYG034056	0.89	Probable UDP-arabinopyranose mutase 5 OS=Arabidopsis thaliana GN=RGP5 PE=1 SV=1	Hypoxia-responsive family protein
LYG012807	LYG034065	0.92	Probable UDP-arabinopyranose mutase 5 OS=Arabidopsis thaliana GN=RGP5 PE=1 SV=1	Aquaporin TIP2-1 OS=Arabidopsis thaliana GN=TIP2-1 PE=1 SV=2
LYG012807	LYG034203	0.86	Probable UDP-arabinopyranose mutase 5 OS=Arabidopsis thaliana GN=RGP5 PE=1 SV=1	--
LYG012807	LYG034522	0.84	Probable UDP-arabinopyranose mutase 5 OS=Arabidopsis thaliana GN=RGP5 PE=1 SV=1	Calcium-dependent protein kinase 3 OS=Arabidopsis thaliana GN=CPK3 PE=1 SV=1
LYG012807	LYG034750	0.87	Probable UDP-arabinopyranose mutase 5 OS=Arabidopsis thaliana GN=RGP5 PE=1 SV=1	Peroxisomal acyl-coenzyme A oxidase 1 OS=Arabidopsis thaliana GN=ACX1 PE=1 SV=1
LYG012807	LYG034777	0.84	Probable UDP-arabinopyranose mutase 5 OS=Arabidopsis thaliana GN=RGP5 PE=1 SV=1	Transaldolase OS=Histophilus somni (strain 2336) GN=tal PE=3 SV=1
LYG012807	LYG035000	0.89	Probable UDP-arabinopyranose mutase 5 OS=Arabidopsis thaliana GN=RGP5 PE=1 SV=1	4-diphosphocytidyl-2-C-methyl-D-erythritol kinase, chloroplastic OS=Arabidopsis thaliana GN=ISPE PE=2 SV=1
LYG012807	LYG035047	0.86	Probable UDP-arabinopyranose mutase 5 OS=Arabidopsis thaliana GN=RGP5 PE=1 SV=1	--
LYG012807	LYG035160	0.82	Probable UDP-arabinopyranose mutase 5 OS=Arabidopsis thaliana GN=RGP5 PE=1 SV=1	Probable polygalacturonase OS=Vitis vinifera GN=GSVIVT00026920001 PE=1 SV=1
LYG012807	LYG035253	0.89	Probable UDP-arabinopyranose mutase 5 OS=Arabidopsis thaliana GN=RGP5 PE=1 SV=1	Internal alternative NAD(P)H-ubiquinone oxidoreductase A1, mitochondrial OS=Arabidopsis thaliana GN=NDA1 PE=2 SV=1
LYG012807	LYG035410	0.81	Probable UDP-arabinopyranose mutase 5 OS=Arabidopsis thaliana GN=RGP5 PE=1 SV=1	Serine/threonine-protein kinase OXI1 OS=Arabidopsis thaliana GN=OXI1 PE=1 SV=1
LYG012807	LYG035481	0.84	Probable UDP-arabinopyranose mutase 5 OS=Arabidopsis thaliana GN=RGP5 PE=1 SV=1	Methylsterol monooxygenase 2-2 OS=Arabidopsis thaliana GN=SMO2-2 PE=2 SV=1
LYG012807	LYG035964	0.84	Probable UDP-arabinopyranose mutase 5 OS=Arabidopsis thaliana GN=RGP5 PE=1 SV=1	CBL-interacting serine/threonine-protein kinase 11 OS=Arabidopsis thaliana GN=CIPK11 PE=1 SV=1
LYG012807	LYG035975	0.87	Probable UDP-arabinopyranose mutase 5 OS=Arabidopsis thaliana GN=RGP5 PE=1 SV=1	PRA1 family protein B4 OS=Arabidopsis thaliana GN=PRA1B4 PE=1 SV=1
LYG012807	LYG035989	0.88	Probable UDP-arabinopyranose mutase 5 OS=Arabidopsis thaliana GN=RGP5 PE=1 SV=1	Bifunctional monothiol glutaredoxin-S16, chloroplastic OS=Arabidopsis thaliana GN=GRXS16 PE=1 SV=2
LYG012807	LYG036320	0.85	Probable UDP-arabinopyranose mutase 5 OS=Arabidopsis thaliana GN=RGP5 PE=1 SV=1	Transmembrane 9 superfamily member 12 OS=Arabidopsis thaliana GN=TMN12 PE=2 SV=1
LYG012807	LYG036322	0.8	Probable UDP-arabinopyranose mutase 5 OS=Arabidopsis thaliana GN=RGP5 PE=1 SV=1	--
LYG012807	LYG037078	0.87	Probable UDP-arabinopyranose mutase 5 OS=Arabidopsis thaliana GN=RGP5 PE=1 SV=1	Fatty acid 2-hydroxylase 1 OS=Arabidopsis thaliana GN=FAH1 PE=1 SV=1
LYG012807	LYG037644	0.88	Probable UDP-arabinopyranose mutase 5 OS=Arabidopsis thaliana GN=RGP5 PE=1 SV=1	Glucose-6-phosphate isomerase 1, chloroplastic OS=Arabidopsis thaliana GN=PGI1 PE=1 SV=1
LYG012807	LYG037664	0.91	Probable UDP-arabinopyranose mutase 5 OS=Arabidopsis thaliana GN=RGP5 PE=1 SV=1	SEC1 family transport protein SLY1 OS=Arabidopsis thaliana GN=SLY1 PE=1 SV=1
LYG012807	LYG037757	0.9	Probable UDP-arabinopyranose mutase 5 OS=Arabidopsis thaliana GN=RGP5 PE=1 SV=1	Cyclase-associated protein 1 OS=Arabidopsis thaliana GN=CAP1 PE=2 SV=1
LYG012807	LYG037761	0.88	Probable UDP-arabinopyranose mutase 5 OS=Arabidopsis thaliana GN=RGP5 PE=1 SV=1	ATP-dependent Clp protease proteolytic subunit 6, chloroplastic OS=Arabidopsis thaliana GN=CLPP6 PE=1 SV=1
LYG012807	LYG037818	0.9	Probable UDP-arabinopyranose mutase 5 OS=Arabidopsis thaliana GN=RGP5 PE=1 SV=1	Elicitor-responsive protein 1 OS=Oryza sativa subsp. japonica GN=ERG1 PE=2 SV=1
LYG012807	LYG038342	0.87	Probable UDP-arabinopyranose mutase 5 OS=Arabidopsis thaliana GN=RGP5 PE=1 SV=1	--
LYG012807	LYG038511	0.82	Probable UDP-arabinopyranose mutase 5 OS=Arabidopsis thaliana GN=RGP5 PE=1 SV=1	--
LYG012807	LYG038645	0.89	Probable UDP-arabinopyranose mutase 5 OS=Arabidopsis thaliana GN=RGP5 PE=1 SV=1	15-cis-zeta-carotene isomerase, chloroplastic OS=Arabidopsis thaliana GN=Z-ISO PE=1 SV=1
LYG012807	LYG038924	0.83	Probable UDP-arabinopyranose mutase 5 OS=Arabidopsis thaliana GN=RGP5 PE=1 SV=1	Plastidial pyruvate kinase 2 OS=Arabidopsis thaliana GN=PKP2 PE=1 SV=1
LYG012807	LYG039625	0.86	Probable UDP-arabinopyranose mutase 5 OS=Arabidopsis thaliana GN=RGP5 PE=1 SV=1	Uncharacterized protein At1g32220, chloroplastic OS=Arabidopsis thaliana GN=At1g32220 PE=2 SV=1
LYG012807	LYG039884	0.88	Probable UDP-arabinopyranose mutase 5 OS=Arabidopsis thaliana GN=RGP5 PE=1 SV=1	NADH dehydrogenase [ubiquinone] flavoprotein 1, mitochondrial OS=Arabidopsis thaliana GN=At5g08530 PE=2 SV=1
LYG012807	LYG040023	0.82	Probable UDP-arabinopyranose mutase 5 OS=Arabidopsis thaliana GN=RGP5 PE=1 SV=1	Syntaxin-61 OS=Arabidopsis thaliana GN=SYP61 PE=1 SV=1
LYG012807	LYG040026	0.84	Probable UDP-arabinopyranose mutase 5 OS=Arabidopsis thaliana GN=RGP5 PE=1 SV=1	Biotin synthase OS=Arabidopsis thaliana GN=BIO2 PE=2 SV=1
LYG012807	LYG040149	0.84	Probable UDP-arabinopyranose mutase 5 OS=Arabidopsis thaliana GN=RGP5 PE=1 SV=1	--
LYG012807	LYG040634	0.8	Probable UDP-arabinopyranose mutase 5 OS=Arabidopsis thaliana GN=RGP5 PE=1 SV=1	Eukaryotic translation initiation factor 6-2 OS=Arabidopsis thaliana GN=EIF6-2 PE=2 SV=1
LYG012851	LYG013243	0.88	Chorismate synthase, chloroplastic OS=Arabidopsis thaliana GN=EMB1144 PE=2 SV=2	--
LYG012851	LYG013476	0.83	Chorismate synthase, chloroplastic OS=Arabidopsis thaliana GN=EMB1144 PE=2 SV=2	Transcription factor MYB44 OS=Arabidopsis thaliana GN=MYB44 PE=2 SV=1
LYG012851	LYG013665	0.81	Chorismate synthase, chloroplastic OS=Arabidopsis thaliana GN=EMB1144 PE=2 SV=2	Prolycopene isomerase, chloroplastic OS=Arabidopsis thaliana GN=CRTISO PE=2 SV=2
LYG012851	LYG014907	0.85	Chorismate synthase, chloroplastic OS=Arabidopsis thaliana GN=EMB1144 PE=2 SV=2	1-deoxy-D-xylulose-5-phosphate synthase, chloroplastic OS=Arabidopsis thaliana GN=DXS PE=1 SV=2
LYG012851	LYG016687	0.81	Chorismate synthase, chloroplastic OS=Arabidopsis thaliana GN=EMB1144 PE=2 SV=2	Phospholipase D beta 1 OS=Arabidopsis thaliana GN=PLDBETA1 PE=2 SV=4
LYG012851	LYG018719	0.85	Chorismate synthase, chloroplastic OS=Arabidopsis thaliana GN=EMB1144 PE=2 SV=2	Zinc finger protein ZAT5 OS=Arabidopsis thaliana GN=ZAT5 PE=2 SV=1
LYG012851	LYG021690	0.82	Chorismate synthase, chloroplastic OS=Arabidopsis thaliana GN=EMB1144 PE=2 SV=2	6-phosphogluconate dehydrogenase, decarboxylating 3 OS=Arabidopsis thaliana GN=At3g02360 PE=2 SV=1
LYG012851	LYG023418	0.84	Chorismate synthase, chloroplastic OS=Arabidopsis thaliana GN=EMB1144 PE=2 SV=2	Glutamine amidotransferase type 1 family protein
LYG012851	LYG024194	0.81	Chorismate synthase, chloroplastic OS=Arabidopsis thaliana GN=EMB1144 PE=2 SV=2	Probable L-type lectin-domain containing receptor kinase S.7 OS=Arabidopsis thaliana GN=LECRKS7 PE=2 SV=1
LYG012851	LYG024684	0.81	Chorismate synthase, chloroplastic OS=Arabidopsis thaliana GN=EMB1144 PE=2 SV=2	cytochrome P450 monooxygenase
LYG012851	LYG024778	0.82	Chorismate synthase, chloroplastic OS=Arabidopsis thaliana GN=EMB1144 PE=2 SV=2	Glyoxylate/hydroxypyruvate reductase A HPR2 OS=Arabidopsis thaliana GN=HPR2 PE=1 SV=1
LYG012851	LYG026783	0.8	Chorismate synthase, chloroplastic OS=Arabidopsis thaliana GN=EMB1144 PE=2 SV=2	Peroxisomal acyl-coenzyme A oxidase 1 OS=Arabidopsis thaliana GN=ACX1 PE=1 SV=1
LYG012851	LYG027839	0.86	Chorismate synthase, chloroplastic OS=Arabidopsis thaliana GN=EMB1144 PE=2 SV=2	Cyclin-C1-1 OS=Arabidopsis thaliana GN=CYCC1-1 PE=2 SV=2
LYG012851	LYG029307	0.83	Chorismate synthase, chloroplastic OS=Arabidopsis thaliana GN=EMB1144 PE=2 SV=2	4-hydroxy-3-methylbut-2-enyl diphosphate reductase, chloroplastic OS=Arabidopsis thaliana GN=ISPH PE=2 SV=1
LYG012851	LYG029447	0.83	Chorismate synthase, chloroplastic OS=Arabidopsis thaliana GN=EMB1144 PE=2 SV=2	Drought-responsive family protein
LYG012851	LYG032548	0.86	Chorismate synthase, chloroplastic OS=Arabidopsis thaliana GN=EMB1144 PE=2 SV=2	Adenosylmethionine decarboxylase family protein
LYG012851	LYG032678	0.82	Chorismate synthase, chloroplastic OS=Arabidopsis thaliana GN=EMB1144 PE=2 SV=2	Transcription factor BPE OS=Arabidopsis thaliana GN=BPE PE=2 SV=1
LYG012851	LYG032717	0.81	Chorismate synthase, chloroplastic OS=Arabidopsis thaliana GN=EMB1144 PE=2 SV=2	Aldehyde dehydrogenase family 2 member B7, mitochondrial OS=Arabidopsis thaliana GN=ALDH2B7 PE=2 SV=2
LYG012851	LYG032782	0.83	Chorismate synthase, chloroplastic OS=Arabidopsis thaliana GN=EMB1144 PE=2 SV=2	ALBINO3-like protein 1, chloroplastic OS=Arabidopsis thaliana GN=ALB3L1 PE=2 SV=3
LYG012851	LYG035102	0.81	Chorismate synthase, chloroplastic OS=Arabidopsis thaliana GN=EMB1144 PE=2 SV=2	4-hydroxy-3-methylbut-2-en-1-yl diphosphate synthase (ferredoxin), chloroplastic OS=Arabidopsis thaliana GN=ISPG PE=1 SV=1
LYG012851	LYG035222	0.82	Chorismate synthase, chloroplastic OS=Arabidopsis thaliana GN=EMB1144 PE=2 SV=2	Sulfate transporter 3.1 OS=Arabidopsis thaliana GN=SULTR3;1 PE=2 SV=1
LYG012851	LYG035684	0.83	Chorismate synthase, chloroplastic OS=Arabidopsis thaliana GN=EMB1144 PE=2 SV=2	Serine/threonine-protein kinase WNK1 OS=Arabidopsis thaliana GN=WNK1 PE=1 SV=1
LYG012851	LYG035911	0.83	Chorismate synthase, chloroplastic OS=Arabidopsis thaliana GN=EMB1144 PE=2 SV=2	Putative clathrin assembly protein At1g14910 OS=Arabidopsis thaliana GN=At1g14910 PE=2 SV=2
LYG012851	LYG036803	0.85	Chorismate synthase, chloroplastic OS=Arabidopsis thaliana GN=EMB1144 PE=2 SV=2	Internal alternative NAD(P)H-ubiquinone oxidoreductase A2, mitochondrial OS=Arabidopsis thaliana GN=NDA2 PE=2 SV=1
LYG012851	LYG037586	0.8	Chorismate synthase, chloroplastic OS=Arabidopsis thaliana GN=EMB1144 PE=2 SV=2	Phospholipase D delta OS=Arabidopsis thaliana GN=PLDDELTA PE=1 SV=2
LYG001453	LYG028014	0.8	--	Mitochondrial dicarboxylate/tricarboxylate transporter DTC OS=Arabidopsis thaliana GN=DTC PE=1 SV=1
LYG013188	LYG017057	0.81	Ubiquitin-conjugating enzyme E2 10 OS=Arabidopsis thaliana GN=UBC10 PE=1 SV=1	Ras-related protein RABG3f OS=Arabidopsis thaliana GN=RABG3F PE=2 SV=1
LYG013188	LYG018598	0.83	Ubiquitin-conjugating enzyme E2 10 OS=Arabidopsis thaliana GN=UBC10 PE=1 SV=1	Non-specific lipid transfer protein GPI-anchored 2 OS=Arabidopsis thaliana GN=LTPG2 PE=2 SV=1
LYG013188	LYG018651	0.81	Ubiquitin-conjugating enzyme E2 10 OS=Arabidopsis thaliana GN=UBC10 PE=1 SV=1	Lycopene beta cyclase, chloroplastic OS=Arabidopsis thaliana GN=LCY1 PE=2 SV=1
LYG013188	LYG025653	0.82	Ubiquitin-conjugating enzyme E2 10 OS=Arabidopsis thaliana GN=UBC10 PE=1 SV=1	Thylakoid lumenal 15.0 kDa protein 2, chloroplastic OS=Arabidopsis thaliana GN=At5g52970 PE=1 SV=2
LYG013188	LYG030025	0.89	Ubiquitin-conjugating enzyme E2 10 OS=Arabidopsis thaliana GN=UBC10 PE=1 SV=1	Protein RER1A OS=Arabidopsis thaliana GN=RER1A PE=1 SV=1
LYG013188	LYG030532	0.86	Ubiquitin-conjugating enzyme E2 10 OS=Arabidopsis thaliana GN=UBC10 PE=1 SV=1	2,3-bisphosphoglycerate-dependent phosphoglycerate mutase OS=Bartonella tribocorum (strain CIP 105476 / IBS 506) GN=gpmA PE=3 SV=1
LYG013188	LYG034056	0.84	Ubiquitin-conjugating enzyme E2 10 OS=Arabidopsis thaliana GN=UBC10 PE=1 SV=1	Hypoxia-responsive family protein
LYG013188	LYG034065	0.86	Ubiquitin-conjugating enzyme E2 10 OS=Arabidopsis thaliana GN=UBC10 PE=1 SV=1	Aquaporin TIP2-1 OS=Arabidopsis thaliana GN=TIP2-1 PE=1 SV=2
LYG013188	LYG035410	0.8	Ubiquitin-conjugating enzyme E2 10 OS=Arabidopsis thaliana GN=UBC10 PE=1 SV=1	Serine/threonine-protein kinase OXI1 OS=Arabidopsis thaliana GN=OXI1 PE=1 SV=1
LYG013188	LYG035975	0.82	Ubiquitin-conjugating enzyme E2 10 OS=Arabidopsis thaliana GN=UBC10 PE=1 SV=1	PRA1 family protein B4 OS=Arabidopsis thaliana GN=PRA1B4 PE=1 SV=1
LYG013188	LYG037078	0.83	Ubiquitin-conjugating enzyme E2 10 OS=Arabidopsis thaliana GN=UBC10 PE=1 SV=1	Fatty acid 2-hydroxylase 1 OS=Arabidopsis thaliana GN=FAH1 PE=1 SV=1
LYG013188	LYG037818	0.85	Ubiquitin-conjugating enzyme E2 10 OS=Arabidopsis thaliana GN=UBC10 PE=1 SV=1	Elicitor-responsive protein 1 OS=Oryza sativa subsp. japonica GN=ERG1 PE=2 SV=1
LYG013243	LYG013476	0.92	--	Transcription factor MYB44 OS=Arabidopsis thaliana GN=MYB44 PE=2 SV=1
LYG013243	LYG013665	0.85	--	Prolycopene isomerase, chloroplastic OS=Arabidopsis thaliana GN=CRTISO PE=2 SV=2
LYG013243	LYG014907	0.92	--	1-deoxy-D-xylulose-5-phosphate synthase, chloroplastic OS=Arabidopsis thaliana GN=DXS PE=1 SV=2
LYG013243	LYG016687	0.89	--	Phospholipase D beta 1 OS=Arabidopsis thaliana GN=PLDBETA1 PE=2 SV=4
LYG013243	LYG018719	0.86	--	Zinc finger protein ZAT5 OS=Arabidopsis thaliana GN=ZAT5 PE=2 SV=1
LYG013243	LYG019030	0.81	--	Zeta-carotene desaturase, chloroplastic/chromoplastic OS=Arabidopsis thaliana GN=ZDS1 PE=1 SV=3
LYG013243	LYG019198	0.81	--	Zinc-binding alcohol dehydrogenase domain-containing protein 2 OS=Mus musculus GN=Zadh2 PE=1 SV=1
LYG013243	LYG019444	0.8	--	Two-pore potassium channel 3 OS=Arabidopsis thaliana GN=TPK3 PE=2 SV=1
LYG013243	LYG019659	0.81	--	(E)-beta-ocimene synthase, chloroplastic OS=Arabidopsis thaliana GN=TPS02 PE=2 SV=1
LYG013243	LYG019687	0.81	--	(E)-beta-ocimene synthase, chloroplastic OS=Arabidopsis thaliana GN=TPS02 PE=2 SV=1
LYG013243	LYG020634	0.84	--	E3 ubiquitin-protein ligase RING1 OS=Gossypium hirsutum GN=RING1 PE=1 SV=1
LYG013243	LYG021565	0.81	--	Transcription factor MYB21 OS=Arabidopsis thaliana GN=MYB21 PE=1 SV=1
LYG013243	LYG021690	0.81	--	6-phosphogluconate dehydrogenase, decarboxylating 3 OS=Arabidopsis thaliana GN=At3g02360 PE=2 SV=1
LYG013243	LYG023418	0.84	--	Glutamine amidotransferase type 1 family protein
LYG013243	LYG024194	0.87	--	Probable L-type lectin-domain containing receptor kinase S.7 OS=Arabidopsis thaliana GN=LECRKS7 PE=2 SV=1
LYG013243	LYG024684	0.86	--	cytochrome P450 monooxygenase
LYG013243	LYG024778	0.8	--	Glyoxylate/hydroxypyruvate reductase A HPR2 OS=Arabidopsis thaliana GN=HPR2 PE=1 SV=1
LYG013243	LYG025476	0.84	--	Cinnamoyl-CoA reductase 1 OS=Arabidopsis thaliana GN=CCR1 PE=1 SV=1
LYG013243	LYG026783	0.8	--	Peroxisomal acyl-coenzyme A oxidase 1 OS=Arabidopsis thaliana GN=ACX1 PE=1 SV=1
LYG013243	LYG027267	0.81	--	3-ketoacyl-CoA thiolase 2, peroxisomal OS=Arabidopsis thaliana GN=PED1 PE=1 SV=2
LYG013243	LYG027655	0.86	--	--
LYG013243	LYG027839	0.88	--	Cyclin-C1-1 OS=Arabidopsis thaliana GN=CYCC1-1 PE=2 SV=2
LYG013243	LYG028056	0.81	--	Transcription repressor MYB4 OS=Arabidopsis thaliana GN=MYB4 PE=1 SV=1
LYG013243	LYG029307	0.87	--	4-hydroxy-3-methylbut-2-enyl diphosphate reductase, chloroplastic OS=Arabidopsis thaliana GN=ISPH PE=2 SV=1
LYG013243	LYG029412	0.83	--	Protein kinase superfamily protein
LYG013243	LYG029439	0.86	--	Glycine-rich domain-containing protein 1 OS=Arabidopsis thaliana GN=GRDP1 PE=2 SV=1
LYG013243	LYG029447	0.86	--	Drought-responsive family protein
LYG013243	LYG029584	0.81	--	Transcription repressor MYB4 OS=Arabidopsis thaliana GN=MYB4 PE=1 SV=1
LYG013243	LYG030859	0.82	--	Putative vesicle-associated membrane protein 726 OS=Arabidopsis thaliana GN=VAMP726 PE=3 SV=2
LYG013243	LYG031380	0.82	--	UPF0481 protein At3g47200 OS=Arabidopsis thaliana GN=At3g47200 PE=2 SV=1
LYG013243	LYG032309	0.8	--	--
LYG013243	LYG032448	0.8	--	MATE efflux family protein 6 OS=Arabidopsis thaliana GN=DTXL2 PE=3 SV=2
LYG013243	LYG032548	0.85	--	Adenosylmethionine decarboxylase family protein
LYG013243	LYG032678	0.87	--	Transcription factor BPE OS=Arabidopsis thaliana GN=BPE PE=2 SV=1
LYG013243	LYG032717	0.85	--	Aldehyde dehydrogenase family 2 member B7, mitochondrial OS=Arabidopsis thaliana GN=ALDH2B7 PE=2 SV=2
LYG013243	LYG032781	0.83	--	Pentatricopeptide repeat-containing protein At3g22670, mitochondrial OS=Arabidopsis thaliana GN=At3g22670 PE=2 SV=1
LYG013243	LYG032782	0.89	--	ALBINO3-like protein 1, chloroplastic OS=Arabidopsis thaliana GN=ALB3L1 PE=2 SV=3
LYG013243	LYG032886	0.85	--	Uncharacterized protein At1g32220, chloroplastic OS=Arabidopsis thaliana GN=At1g32220 PE=2 SV=1
LYG013243	LYG034218	0.82	--	3-ketoacyl-CoA thiolase 2, peroxisomal OS=Arabidopsis thaliana GN=PED1 PE=1 SV=2
LYG013243	LYG034329	0.88	--	1-aminocyclopropane-1-carboxylate oxidase homolog 1 OS=Arabidopsis thaliana GN=At1g06620 PE=2 SV=1
LYG013243	LYG035102	0.85	--	4-hydroxy-3-methylbut-2-en-1-yl diphosphate synthase (ferredoxin), chloroplastic OS=Arabidopsis thaliana GN=ISPG PE=1 SV=1
LYG013243	LYG035222	0.87	--	Sulfate transporter 3.1 OS=Arabidopsis thaliana GN=SULTR3;1 PE=2 SV=1
LYG013243	LYG035404	0.83	--	--
LYG013243	LYG035684	0.88	--	Serine/threonine-protein kinase WNK1 OS=Arabidopsis thaliana GN=WNK1 PE=1 SV=1
LYG013243	LYG035911	0.83	--	Putative clathrin assembly protein At1g14910 OS=Arabidopsis thaliana GN=At1g14910 PE=2 SV=2
LYG013243	LYG036582	0.86	--	--
LYG013243	LYG036803	0.91	--	Internal alternative NAD(P)H-ubiquinone oxidoreductase A2, mitochondrial OS=Arabidopsis thaliana GN=NDA2 PE=2 SV=1
LYG013243	LYG037015	0.82	--	Potassium channel KAT1 OS=Arabidopsis thaliana GN=KAT1 PE=1 SV=2
LYG013243	LYG037586	0.8	--	Phospholipase D delta OS=Arabidopsis thaliana GN=PLDDELTA PE=1 SV=2
LYG013243	LYG040922	0.83	--	F-box protein At2g02240 OS=Arabidopsis thaliana GN=At2g02240 PE=2 SV=1
LYG013243	LYG040993	0.85	--	Uncharacterized membrane protein At1g06890 OS=Arabidopsis thaliana GN=At1g06890 PE=1 SV=1
LYG013335	LYG023418	0.84	Mediator of RNA polymerase II transcription subunit 7b OS=Arabidopsis thaliana GN=MED7B PE=1 SV=1	Glutamine amidotransferase type 1 family protein
LYG013335	LYG035911	0.8	Mediator of RNA polymerase II transcription subunit 7b OS=Arabidopsis thaliana GN=MED7B PE=1 SV=1	Putative clathrin assembly protein At1g14910 OS=Arabidopsis thaliana GN=At1g14910 PE=2 SV=2
LYG013403	LYG013691	0.87	UDP-glycosyltransferase 74D1 OS=Arabidopsis thaliana GN=UGT74D1 PE=1 SV=1	Oxysterol-binding protein-related protein 4B OS=Arabidopsis thaliana GN=ORP4B PE=2 SV=2
LYG013403	LYG014068	0.82	UDP-glycosyltransferase 74D1 OS=Arabidopsis thaliana GN=UGT74D1 PE=1 SV=1	--
LYG013403	LYG014114	0.85	UDP-glycosyltransferase 74D1 OS=Arabidopsis thaliana GN=UGT74D1 PE=1 SV=1	Digalactosyldiacylglycerol synthase 1, chloroplastic OS=Arabidopsis thaliana GN=DGD1 PE=1 SV=1
LYG013403	LYG015048	0.81	UDP-glycosyltransferase 74D1 OS=Arabidopsis thaliana GN=UGT74D1 PE=1 SV=1	--
LYG013403	LYG015265	0.81	UDP-glycosyltransferase 74D1 OS=Arabidopsis thaliana GN=UGT74D1 PE=1 SV=1	Protein DENND6A OS=Homo sapiens GN=DENND6A PE=1 SV=1
LYG013403	LYG018651	0.83	UDP-glycosyltransferase 74D1 OS=Arabidopsis thaliana GN=UGT74D1 PE=1 SV=1	Lycopene beta cyclase, chloroplastic OS=Arabidopsis thaliana GN=LCY1 PE=2 SV=1
LYG013403	LYG019340	0.85	UDP-glycosyltransferase 74D1 OS=Arabidopsis thaliana GN=UGT74D1 PE=1 SV=1	Heterodimeric geranylgeranyl pyrophosphate synthase small subunit, chloroplastic OS=Arabidopsis thaliana GN=GGR PE=1 SV=2
LYG013403	LYG020029	0.8	UDP-glycosyltransferase 74D1 OS=Arabidopsis thaliana GN=UGT74D1 PE=1 SV=1	Dof zinc finger protein DOF3.5 OS=Arabidopsis thaliana GN=DOF3.5 PE=3 SV=1
LYG013403	LYG021592	0.84	UDP-glycosyltransferase 74D1 OS=Arabidopsis thaliana GN=UGT74D1 PE=1 SV=1	Peroxidase 31 OS=Arabidopsis thaliana GN=PER31 PE=2 SV=1
LYG013403	LYG022283	0.83	UDP-glycosyltransferase 74D1 OS=Arabidopsis thaliana GN=UGT74D1 PE=1 SV=1	Pentatricopeptide repeat-containing protein At5g42310, mitochondrial OS=Arabidopsis thaliana GN=At5g42310 PE=2 SV=1
LYG013403	LYG022610	0.8	UDP-glycosyltransferase 74D1 OS=Arabidopsis thaliana GN=UGT74D1 PE=1 SV=1	Flavonoid 3'-monooxygenase OS=Arabidopsis thaliana GN=CYP75B1 PE=1 SV=1
LYG013403	LYG023071	0.81	UDP-glycosyltransferase 74D1 OS=Arabidopsis thaliana GN=UGT74D1 PE=1 SV=1	ACT domain-containing protein ACR4 OS=Arabidopsis thaliana GN=ACR4 PE=2 SV=1
LYG013403	LYG023666	0.82	UDP-glycosyltransferase 74D1 OS=Arabidopsis thaliana GN=UGT74D1 PE=1 SV=1	Protein SPA, chloroplastic OS=Solanum lycopersicum GN=SPA PE=2 SV=1
LYG013403	LYG024982	0.82	UDP-glycosyltransferase 74D1 OS=Arabidopsis thaliana GN=UGT74D1 PE=1 SV=1	Lycopene beta cyclase, chloroplastic OS=Arabidopsis thaliana GN=LCY1 PE=2 SV=1
LYG013403	LYG025858	0.85	UDP-glycosyltransferase 74D1 OS=Arabidopsis thaliana GN=UGT74D1 PE=1 SV=1	Probable strigolactone esterase D14 OS=Oryza sativa subsp. japonica GN=D14 PE=1 SV=1
LYG013403	LYG026335	0.86	UDP-glycosyltransferase 74D1 OS=Arabidopsis thaliana GN=UGT74D1 PE=1 SV=1	3-ketoacyl-CoA synthase 6 OS=Arabidopsis thaliana GN=CUT1 PE=1 SV=1
LYG013403	LYG026347	0.85	UDP-glycosyltransferase 74D1 OS=Arabidopsis thaliana GN=UGT74D1 PE=1 SV=1	Geranylgeranyl pyrophosphate synthase, chloroplastic/chromoplastic OS=Sinapis alba GN=GGPS1 PE=1 SV=1
LYG013403	LYG026587	0.83	UDP-glycosyltransferase 74D1 OS=Arabidopsis thaliana GN=UGT74D1 PE=1 SV=1	ATP-dependent Clp protease proteolytic subunit-related protein 2, chloroplastic OS=Arabidopsis thaliana GN=CLPR2 PE=1 SV=1
LYG013403	LYG026768	0.85	UDP-glycosyltransferase 74D1 OS=Arabidopsis thaliana GN=UGT74D1 PE=1 SV=1	Vesicle-associated protein 2-1 OS=Arabidopsis thaliana GN=PVA21 PE=1 SV=1
LYG013403	LYG026783	0.87	UDP-glycosyltransferase 74D1 OS=Arabidopsis thaliana GN=UGT74D1 PE=1 SV=1	Peroxisomal acyl-coenzyme A oxidase 1 OS=Arabidopsis thaliana GN=ACX1 PE=1 SV=1
LYG013403	LYG027904	0.81	UDP-glycosyltransferase 74D1 OS=Arabidopsis thaliana GN=UGT74D1 PE=1 SV=1	Glutathionyl-hydroquinone reductase YqjG OS=Escherichia coli (strain K12) GN=yqjG PE=1 SV=1
LYG013403	LYG029307	0.82	UDP-glycosyltransferase 74D1 OS=Arabidopsis thaliana GN=UGT74D1 PE=1 SV=1	4-hydroxy-3-methylbut-2-enyl diphosphate reductase, chloroplastic OS=Arabidopsis thaliana GN=ISPH PE=2 SV=1
LYG013403	LYG029412	0.83	UDP-glycosyltransferase 74D1 OS=Arabidopsis thaliana GN=UGT74D1 PE=1 SV=1	Protein kinase superfamily protein
LYG013403	LYG029584	0.81	UDP-glycosyltransferase 74D1 OS=Arabidopsis thaliana GN=UGT74D1 PE=1 SV=1	Transcription repressor MYB4 OS=Arabidopsis thaliana GN=MYB4 PE=1 SV=1
LYG013403	LYG029592	0.91	UDP-glycosyltransferase 74D1 OS=Arabidopsis thaliana GN=UGT74D1 PE=1 SV=1	Patellin-3 OS=Arabidopsis thaliana GN=PATL3 PE=1 SV=2
LYG013403	LYG030532	0.8	UDP-glycosyltransferase 74D1 OS=Arabidopsis thaliana GN=UGT74D1 PE=1 SV=1	2,3-bisphosphoglycerate-dependent phosphoglycerate mutase OS=Bartonella tribocorum (strain CIP 105476 / IBS 506) GN=gpmA PE=3 SV=1
LYG013403	LYG030653	0.81	UDP-glycosyltransferase 74D1 OS=Arabidopsis thaliana GN=UGT74D1 PE=1 SV=1	Monosaccharide-sensing protein 2 OS=Arabidopsis thaliana GN=MSSP2 PE=1 SV=2
LYG013403	LYG030794	0.8	UDP-glycosyltransferase 74D1 OS=Arabidopsis thaliana GN=UGT74D1 PE=1 SV=1	Ras-related protein RABA5d OS=Arabidopsis thaliana GN=RABA5D PE=1 SV=1
LYG013403	LYG031885	0.82	UDP-glycosyltransferase 74D1 OS=Arabidopsis thaliana GN=UGT74D1 PE=1 SV=1	12-oxophytodienoate reductase 3 OS=Arabidopsis thaliana GN=OPR3 PE=1 SV=2
LYG013403	LYG032577	0.81	UDP-glycosyltransferase 74D1 OS=Arabidopsis thaliana GN=UGT74D1 PE=1 SV=1	Probable 6-phosphogluconolactonase 1 OS=Arabidopsis thaliana GN=At1g13700 PE=2 SV=1
LYG013403	LYG033750	0.84	UDP-glycosyltransferase 74D1 OS=Arabidopsis thaliana GN=UGT74D1 PE=1 SV=1	MLO-like protein 1 OS=Arabidopsis thaliana GN=MLO1 PE=1 SV=1
LYG013403	LYG033770	0.8	UDP-glycosyltransferase 74D1 OS=Arabidopsis thaliana GN=UGT74D1 PE=1 SV=1	Root phototropism protein 2 OS=Arabidopsis thaliana GN=RPT2 PE=1 SV=2
LYG013403	LYG034056	0.84	UDP-glycosyltransferase 74D1 OS=Arabidopsis thaliana GN=UGT74D1 PE=1 SV=1	Hypoxia-responsive family protein
LYG013403	LYG034522	0.8	UDP-glycosyltransferase 74D1 OS=Arabidopsis thaliana GN=UGT74D1 PE=1 SV=1	Calcium-dependent protein kinase 3 OS=Arabidopsis thaliana GN=CPK3 PE=1 SV=1
LYG013403	LYG034750	0.85	UDP-glycosyltransferase 74D1 OS=Arabidopsis thaliana GN=UGT74D1 PE=1 SV=1	Peroxisomal acyl-coenzyme A oxidase 1 OS=Arabidopsis thaliana GN=ACX1 PE=1 SV=1
LYG013403	LYG034958	0.82	UDP-glycosyltransferase 74D1 OS=Arabidopsis thaliana GN=UGT74D1 PE=1 SV=1	5-oxoprolinase OS=Arabidopsis thaliana GN=OXP1 PE=2 SV=1
LYG013403	LYG035000	0.85	UDP-glycosyltransferase 74D1 OS=Arabidopsis thaliana GN=UGT74D1 PE=1 SV=1	4-diphosphocytidyl-2-C-methyl-D-erythritol kinase, chloroplastic OS=Arabidopsis thaliana GN=ISPE PE=2 SV=1
LYG013403	LYG035253	0.84	UDP-glycosyltransferase 74D1 OS=Arabidopsis thaliana GN=UGT74D1 PE=1 SV=1	Internal alternative NAD(P)H-ubiquinone oxidoreductase A1, mitochondrial OS=Arabidopsis thaliana GN=NDA1 PE=2 SV=1
LYG013403	LYG035410	0.83	UDP-glycosyltransferase 74D1 OS=Arabidopsis thaliana GN=UGT74D1 PE=1 SV=1	Serine/threonine-protein kinase OXI1 OS=Arabidopsis thaliana GN=OXI1 PE=1 SV=1
LYG013403	LYG035481	0.8	UDP-glycosyltransferase 74D1 OS=Arabidopsis thaliana GN=UGT74D1 PE=1 SV=1	Methylsterol monooxygenase 2-2 OS=Arabidopsis thaliana GN=SMO2-2 PE=2 SV=1
LYG013403	LYG035944	0.84	UDP-glycosyltransferase 74D1 OS=Arabidopsis thaliana GN=UGT74D1 PE=1 SV=1	--
LYG013403	LYG035989	0.8	UDP-glycosyltransferase 74D1 OS=Arabidopsis thaliana GN=UGT74D1 PE=1 SV=1	Bifunctional monothiol glutaredoxin-S16, chloroplastic OS=Arabidopsis thaliana GN=GRXS16 PE=1 SV=2
LYG013403	LYG037480	0.86	UDP-glycosyltransferase 74D1 OS=Arabidopsis thaliana GN=UGT74D1 PE=1 SV=1	SWI/SNF complex subunit SWI3C OS=Arabidopsis thaliana GN=SWI3C PE=1 SV=1
LYG013403	LYG038249	0.83	UDP-glycosyltransferase 74D1 OS=Arabidopsis thaliana GN=UGT74D1 PE=1 SV=1	Zinc finger protein ZAT5 OS=Arabidopsis thaliana GN=ZAT5 PE=2 SV=1
LYG013403	LYG038342	0.84	UDP-glycosyltransferase 74D1 OS=Arabidopsis thaliana GN=UGT74D1 PE=1 SV=1	--
LYG013403	LYG038645	0.81	UDP-glycosyltransferase 74D1 OS=Arabidopsis thaliana GN=UGT74D1 PE=1 SV=1	15-cis-zeta-carotene isomerase, chloroplastic OS=Arabidopsis thaliana GN=Z-ISO PE=1 SV=1
LYG013403	LYG039625	0.86	UDP-glycosyltransferase 74D1 OS=Arabidopsis thaliana GN=UGT74D1 PE=1 SV=1	Uncharacterized protein At1g32220, chloroplastic OS=Arabidopsis thaliana GN=At1g32220 PE=2 SV=1
LYG013403	LYG039884	0.82	UDP-glycosyltransferase 74D1 OS=Arabidopsis thaliana GN=UGT74D1 PE=1 SV=1	NADH dehydrogenase [ubiquinone] flavoprotein 1, mitochondrial OS=Arabidopsis thaliana GN=At5g08530 PE=2 SV=1
LYG013403	LYG040128	0.81	UDP-glycosyltransferase 74D1 OS=Arabidopsis thaliana GN=UGT74D1 PE=1 SV=1	Zinc finger protein ZAT5 OS=Arabidopsis thaliana GN=ZAT5 PE=2 SV=1
LYG013403	LYG040149	0.82	UDP-glycosyltransferase 74D1 OS=Arabidopsis thaliana GN=UGT74D1 PE=1 SV=1	--
LYG013403	LYG041165	0.81	UDP-glycosyltransferase 74D1 OS=Arabidopsis thaliana GN=UGT74D1 PE=1 SV=1	OTU domain-containing protein 6B OS=Danio rerio GN=otud6b PE=2 SV=1
LYG013476	LYG013665	0.88	Transcription factor MYB44 OS=Arabidopsis thaliana GN=MYB44 PE=2 SV=1	Prolycopene isomerase, chloroplastic OS=Arabidopsis thaliana GN=CRTISO PE=2 SV=2
LYG013476	LYG014907	0.93	Transcription factor MYB44 OS=Arabidopsis thaliana GN=MYB44 PE=2 SV=1	1-deoxy-D-xylulose-5-phosphate synthase, chloroplastic OS=Arabidopsis thaliana GN=DXS PE=1 SV=2
LYG013476	LYG015048	0.8	Transcription factor MYB44 OS=Arabidopsis thaliana GN=MYB44 PE=2 SV=1	--
LYG013476	LYG015497	0.86	Transcription factor MYB44 OS=Arabidopsis thaliana GN=MYB44 PE=2 SV=1	Probable beta-1,3-galactosyltransferase 2 OS=Arabidopsis thaliana GN=B3GALT2 PE=2 SV=1
LYG013476	LYG015816	0.83	Transcription factor MYB44 OS=Arabidopsis thaliana GN=MYB44 PE=2 SV=1	--
LYG013476	LYG016318	0.86	Transcription factor MYB44 OS=Arabidopsis thaliana GN=MYB44 PE=2 SV=1	UPF0051 protein ABCI8, chloroplastic OS=Arabidopsis thaliana GN=ABCI8 PE=2 SV=1
LYG013476	LYG016657	0.83	Transcription factor MYB44 OS=Arabidopsis thaliana GN=MYB44 PE=2 SV=1	Pentatricopeptide repeat-containing protein At2g45350, chloroplastic OS=Arabidopsis thaliana GN=CRR4 PE=1 SV=2
LYG013476	LYG016687	0.92	Transcription factor MYB44 OS=Arabidopsis thaliana GN=MYB44 PE=2 SV=1	Phospholipase D beta 1 OS=Arabidopsis thaliana GN=PLDBETA1 PE=2 SV=4
LYG013476	LYG018248	0.8	Transcription factor MYB44 OS=Arabidopsis thaliana GN=MYB44 PE=2 SV=1	Dynamin-related protein 1A OS=Arabidopsis thaliana GN=DRP1A PE=1 SV=3
LYG013476	LYG018719	0.82	Transcription factor MYB44 OS=Arabidopsis thaliana GN=MYB44 PE=2 SV=1	Zinc finger protein ZAT5 OS=Arabidopsis thaliana GN=ZAT5 PE=2 SV=1
LYG013476	LYG019030	0.84	Transcription factor MYB44 OS=Arabidopsis thaliana GN=MYB44 PE=2 SV=1	Zeta-carotene desaturase, chloroplastic/chromoplastic OS=Arabidopsis thaliana GN=ZDS1 PE=1 SV=3
LYG013476	LYG019198	0.82	Transcription factor MYB44 OS=Arabidopsis thaliana GN=MYB44 PE=2 SV=1	Zinc-binding alcohol dehydrogenase domain-containing protein 2 OS=Mus musculus GN=Zadh2 PE=1 SV=1
LYG013476	LYG019444	0.84	Transcription factor MYB44 OS=Arabidopsis thaliana GN=MYB44 PE=2 SV=1	Two-pore potassium channel 3 OS=Arabidopsis thaliana GN=TPK3 PE=2 SV=1
LYG013476	LYG020028	0.89	Transcription factor MYB44 OS=Arabidopsis thaliana GN=MYB44 PE=2 SV=1	Endoglucanase 21 OS=Arabidopsis thaliana GN=KOR3 PE=2 SV=1
LYG013476	LYG020029	0.81	Transcription factor MYB44 OS=Arabidopsis thaliana GN=MYB44 PE=2 SV=1	Dof zinc finger protein DOF3.5 OS=Arabidopsis thaliana GN=DOF3.5 PE=3 SV=1
LYG013476	LYG020233	0.9	Transcription factor MYB44 OS=Arabidopsis thaliana GN=MYB44 PE=2 SV=1	Transmembrane protein 136 OS=Homo sapiens GN=TMEM136 PE=2 SV=2
LYG013476	LYG020634	0.87	Transcription factor MYB44 OS=Arabidopsis thaliana GN=MYB44 PE=2 SV=1	E3 ubiquitin-protein ligase RING1 OS=Gossypium hirsutum GN=RING1 PE=1 SV=1
LYG013476	LYG021565	0.8	Transcription factor MYB44 OS=Arabidopsis thaliana GN=MYB44 PE=2 SV=1	Transcription factor MYB21 OS=Arabidopsis thaliana GN=MYB21 PE=1 SV=1
LYG013476	LYG021576	0.82	Transcription factor MYB44 OS=Arabidopsis thaliana GN=MYB44 PE=2 SV=1	Peptidyl-prolyl cis-trans isomerase CYP38, chloroplastic OS=Arabidopsis thaliana GN=CYP38 PE=1 SV=1
LYG013476	LYG023418	0.84	Transcription factor MYB44 OS=Arabidopsis thaliana GN=MYB44 PE=2 SV=1	Glutamine amidotransferase type 1 family protein
LYG013476	LYG023611	0.82	Transcription factor MYB44 OS=Arabidopsis thaliana GN=MYB44 PE=2 SV=1	--
LYG013476	LYG024194	0.91	Transcription factor MYB44 OS=Arabidopsis thaliana GN=MYB44 PE=2 SV=1	Probable L-type lectin-domain containing receptor kinase S.7 OS=Arabidopsis thaliana GN=LECRKS7 PE=2 SV=1
LYG013476	LYG024684	0.87	Transcription factor MYB44 OS=Arabidopsis thaliana GN=MYB44 PE=2 SV=1	cytochrome P450 monooxygenase
LYG013476	LYG025476	0.84	Transcription factor MYB44 OS=Arabidopsis thaliana GN=MYB44 PE=2 SV=1	Cinnamoyl-CoA reductase 1 OS=Arabidopsis thaliana GN=CCR1 PE=1 SV=1
LYG013476	LYG025858	0.81	Transcription factor MYB44 OS=Arabidopsis thaliana GN=MYB44 PE=2 SV=1	Probable strigolactone esterase D14 OS=Oryza sativa subsp. japonica GN=D14 PE=1 SV=1
LYG013476	LYG026783	0.84	Transcription factor MYB44 OS=Arabidopsis thaliana GN=MYB44 PE=2 SV=1	Peroxisomal acyl-coenzyme A oxidase 1 OS=Arabidopsis thaliana GN=ACX1 PE=1 SV=1
LYG013476	LYG027267	0.84	Transcription factor MYB44 OS=Arabidopsis thaliana GN=MYB44 PE=2 SV=1	3-ketoacyl-CoA thiolase 2, peroxisomal OS=Arabidopsis thaliana GN=PED1 PE=1 SV=2
LYG013476	LYG027655	0.86	Transcription factor MYB44 OS=Arabidopsis thaliana GN=MYB44 PE=2 SV=1	--
LYG013476	LYG027839	0.92	Transcription factor MYB44 OS=Arabidopsis thaliana GN=MYB44 PE=2 SV=1	Cyclin-C1-1 OS=Arabidopsis thaliana GN=CYCC1-1 PE=2 SV=2
LYG013476	LYG028056	0.86	Transcription factor MYB44 OS=Arabidopsis thaliana GN=MYB44 PE=2 SV=1	Transcription repressor MYB4 OS=Arabidopsis thaliana GN=MYB4 PE=1 SV=1
LYG013476	LYG029307	0.85	Transcription factor MYB44 OS=Arabidopsis thaliana GN=MYB44 PE=2 SV=1	4-hydroxy-3-methylbut-2-enyl diphosphate reductase, chloroplastic OS=Arabidopsis thaliana GN=ISPH PE=2 SV=1
LYG013476	LYG029412	0.89	Transcription factor MYB44 OS=Arabidopsis thaliana GN=MYB44 PE=2 SV=1	Protein kinase superfamily protein
LYG013476	LYG029447	0.89	Transcription factor MYB44 OS=Arabidopsis thaliana GN=MYB44 PE=2 SV=1	Drought-responsive family protein
LYG013476	LYG029592	0.85	Transcription factor MYB44 OS=Arabidopsis thaliana GN=MYB44 PE=2 SV=1	Patellin-3 OS=Arabidopsis thaliana GN=PATL3 PE=1 SV=2
LYG013476	LYG030854	0.83	Transcription factor MYB44 OS=Arabidopsis thaliana GN=MYB44 PE=2 SV=1	F-box protein At2g02240 OS=Arabidopsis thaliana GN=At2g02240 PE=2 SV=1
LYG013476	LYG030859	0.83	Transcription factor MYB44 OS=Arabidopsis thaliana GN=MYB44 PE=2 SV=1	Putative vesicle-associated membrane protein 726 OS=Arabidopsis thaliana GN=VAMP726 PE=3 SV=2
LYG013476	LYG030876	0.81	Transcription factor MYB44 OS=Arabidopsis thaliana GN=MYB44 PE=2 SV=1	Probable folate-biopterin transporter 9, chloroplastic OS=Arabidopsis thaliana GN=At2g33280 PE=3 SV=2
LYG013476	LYG031380	0.85	Transcription factor MYB44 OS=Arabidopsis thaliana GN=MYB44 PE=2 SV=1	UPF0481 protein At3g47200 OS=Arabidopsis thaliana GN=At3g47200 PE=2 SV=1
LYG013476	LYG031523	0.81	Transcription factor MYB44 OS=Arabidopsis thaliana GN=MYB44 PE=2 SV=1	Zinc finger protein CONSTANS-LIKE 5 OS=Arabidopsis thaliana GN=COL5 PE=2 SV=2
LYG013476	LYG032309	0.84	Transcription factor MYB44 OS=Arabidopsis thaliana GN=MYB44 PE=2 SV=1	--
LYG013476	LYG032448	0.8	Transcription factor MYB44 OS=Arabidopsis thaliana GN=MYB44 PE=2 SV=1	MATE efflux family protein 6 OS=Arabidopsis thaliana GN=DTXL2 PE=3 SV=2
LYG013476	LYG032519	0.82	Transcription factor MYB44 OS=Arabidopsis thaliana GN=MYB44 PE=2 SV=1	Serine/threonine-protein kinase STN7, chloroplastic OS=Arabidopsis thaliana GN=STN7 PE=1 SV=1
LYG013476	LYG032548	0.89	Transcription factor MYB44 OS=Arabidopsis thaliana GN=MYB44 PE=2 SV=1	Adenosylmethionine decarboxylase family protein
LYG013476	LYG032678	0.85	Transcription factor MYB44 OS=Arabidopsis thaliana GN=MYB44 PE=2 SV=1	Transcription factor BPE OS=Arabidopsis thaliana GN=BPE PE=2 SV=1
LYG013476	LYG032717	0.87	Transcription factor MYB44 OS=Arabidopsis thaliana GN=MYB44 PE=2 SV=1	Aldehyde dehydrogenase family 2 member B7, mitochondrial OS=Arabidopsis thaliana GN=ALDH2B7 PE=2 SV=2
LYG013476	LYG032782	0.81	Transcription factor MYB44 OS=Arabidopsis thaliana GN=MYB44 PE=2 SV=1	ALBINO3-like protein 1, chloroplastic OS=Arabidopsis thaliana GN=ALB3L1 PE=2 SV=3
LYG013476	LYG032886	0.85	Transcription factor MYB44 OS=Arabidopsis thaliana GN=MYB44 PE=2 SV=1	Uncharacterized protein At1g32220, chloroplastic OS=Arabidopsis thaliana GN=At1g32220 PE=2 SV=1
LYG013476	LYG033172	0.81	Transcription factor MYB44 OS=Arabidopsis thaliana GN=MYB44 PE=2 SV=1	Floral homeotic protein PISTILLATA OS=Arabidopsis thaliana GN=PI PE=1 SV=1
LYG013476	LYG034070	0.86	Transcription factor MYB44 OS=Arabidopsis thaliana GN=MYB44 PE=2 SV=1	MATE efflux family protein 5 OS=Arabidopsis thaliana GN=DTXL1 PE=3 SV=1
LYG013476	LYG034218	0.82	Transcription factor MYB44 OS=Arabidopsis thaliana GN=MYB44 PE=2 SV=1	3-ketoacyl-CoA thiolase 2, peroxisomal OS=Arabidopsis thaliana GN=PED1 PE=1 SV=2
LYG013476	LYG034329	0.83	Transcription factor MYB44 OS=Arabidopsis thaliana GN=MYB44 PE=2 SV=1	1-aminocyclopropane-1-carboxylate oxidase homolog 1 OS=Arabidopsis thaliana GN=At1g06620 PE=2 SV=1
LYG013476	LYG035102	0.83	Transcription factor MYB44 OS=Arabidopsis thaliana GN=MYB44 PE=2 SV=1	4-hydroxy-3-methylbut-2-en-1-yl diphosphate synthase (ferredoxin), chloroplastic OS=Arabidopsis thaliana GN=ISPG PE=1 SV=1
LYG013476	LYG035222	0.86	Transcription factor MYB44 OS=Arabidopsis thaliana GN=MYB44 PE=2 SV=1	Sulfate transporter 3.1 OS=Arabidopsis thaliana GN=SULTR3;1 PE=2 SV=1
LYG013476	LYG035404	0.86	Transcription factor MYB44 OS=Arabidopsis thaliana GN=MYB44 PE=2 SV=1	--
LYG013476	LYG035684	0.9	Transcription factor MYB44 OS=Arabidopsis thaliana GN=MYB44 PE=2 SV=1	Serine/threonine-protein kinase WNK1 OS=Arabidopsis thaliana GN=WNK1 PE=1 SV=1
LYG013476	LYG035911	0.8	Transcription factor MYB44 OS=Arabidopsis thaliana GN=MYB44 PE=2 SV=1	Putative clathrin assembly protein At1g14910 OS=Arabidopsis thaliana GN=At1g14910 PE=2 SV=2
LYG013476	LYG036385	0.81	Transcription factor MYB44 OS=Arabidopsis thaliana GN=MYB44 PE=2 SV=1	Transcription factor TCP4 OS=Arabidopsis thaliana GN=TCP4 PE=1 SV=1
LYG013476	LYG036582	0.88	Transcription factor MYB44 OS=Arabidopsis thaliana GN=MYB44 PE=2 SV=1	--
LYG013476	LYG036803	0.93	Transcription factor MYB44 OS=Arabidopsis thaliana GN=MYB44 PE=2 SV=1	Internal alternative NAD(P)H-ubiquinone oxidoreductase A2, mitochondrial OS=Arabidopsis thaliana GN=NDA2 PE=2 SV=1
LYG013476	LYG037586	0.84	Transcription factor MYB44 OS=Arabidopsis thaliana GN=MYB44 PE=2 SV=1	Phospholipase D delta OS=Arabidopsis thaliana GN=PLDDELTA PE=1 SV=2
LYG013476	LYG038511	0.81	Transcription factor MYB44 OS=Arabidopsis thaliana GN=MYB44 PE=2 SV=1	--
LYG013476	LYG039165	0.83	Transcription factor MYB44 OS=Arabidopsis thaliana GN=MYB44 PE=2 SV=1	Auxin-induced protein 10A5 OS=Glycine max PE=2 SV=1
LYG013476	LYG039625	0.81	Transcription factor MYB44 OS=Arabidopsis thaliana GN=MYB44 PE=2 SV=1	Uncharacterized protein At1g32220, chloroplastic OS=Arabidopsis thaliana GN=At1g32220 PE=2 SV=1
LYG013476	LYG039655	0.85	Transcription factor MYB44 OS=Arabidopsis thaliana GN=MYB44 PE=2 SV=1	Autophagy-related protein 8f OS=Arabidopsis thaliana GN=ATG8F PE=2 SV=1
LYG013476	LYG040922	0.84	Transcription factor MYB44 OS=Arabidopsis thaliana GN=MYB44 PE=2 SV=1	F-box protein At2g02240 OS=Arabidopsis thaliana GN=At2g02240 PE=2 SV=1
LYG013476	LYG040993	0.83	Transcription factor MYB44 OS=Arabidopsis thaliana GN=MYB44 PE=2 SV=1	Uncharacterized membrane protein At1g06890 OS=Arabidopsis thaliana GN=At1g06890 PE=1 SV=1
LYG013476	LYG040994	0.83	Transcription factor MYB44 OS=Arabidopsis thaliana GN=MYB44 PE=2 SV=1	Protein ENHANCED DISEASE RESISTANCE 2-like OS=Arabidopsis thaliana GN=EDR2L PE=2 SV=1
LYG013575	LYG014006	0.86	Calmodulin-4 OS=Mus musculus GN=Calm4 PE=2 SV=2	Protein REVEILLE 8 OS=Arabidopsis thaliana GN=RVE8 PE=2 SV=1
LYG013575	LYG014798	0.93	Calmodulin-4 OS=Mus musculus GN=Calm4 PE=2 SV=2	Geranylgeranyl pyrophosphate synthase, chloroplastic/chromoplastic OS=Sinapis alba GN=GGPS1 PE=1 SV=1
LYG013575	LYG016388	0.84	Calmodulin-4 OS=Mus musculus GN=Calm4 PE=2 SV=2	Glutaredoxin-C9 OS=Arabidopsis thaliana GN=GRXC9 PE=1 SV=1
LYG013575	LYG018344	0.83	Calmodulin-4 OS=Mus musculus GN=Calm4 PE=2 SV=2	UDP-glucuronic acid decarboxylase 4 OS=Arabidopsis thaliana GN=UXS4 PE=2 SV=1
LYG013575	LYG019340	0.85	Calmodulin-4 OS=Mus musculus GN=Calm4 PE=2 SV=2	Heterodimeric geranylgeranyl pyrophosphate synthase small subunit, chloroplastic OS=Arabidopsis thaliana GN=GGR PE=1 SV=2
LYG013575	LYG020233	0.81	Calmodulin-4 OS=Mus musculus GN=Calm4 PE=2 SV=2	Transmembrane protein 136 OS=Homo sapiens GN=TMEM136 PE=2 SV=2
LYG013575	LYG021491	0.87	Calmodulin-4 OS=Mus musculus GN=Calm4 PE=2 SV=2	Pto-interacting protein 1 OS=Solanum lycopersicum GN=PTI1 PE=1 SV=2
LYG013575	LYG022096	0.88	Calmodulin-4 OS=Mus musculus GN=Calm4 PE=2 SV=2	Phospho-2-dehydro-3-deoxyheptonate aldolase 1, chloroplastic OS=Arabidopsis thaliana GN=DHS1 PE=2 SV=2
LYG013575	LYG022610	0.92	Calmodulin-4 OS=Mus musculus GN=Calm4 PE=2 SV=2	Flavonoid 3'-monooxygenase OS=Arabidopsis thaliana GN=CYP75B1 PE=1 SV=1
LYG013575	LYG024684	0.87	Calmodulin-4 OS=Mus musculus GN=Calm4 PE=2 SV=2	cytochrome P450 monooxygenase
LYG013575	LYG025828	0.84	Calmodulin-4 OS=Mus musculus GN=Calm4 PE=2 SV=2	--
LYG013575	LYG025858	0.83	Calmodulin-4 OS=Mus musculus GN=Calm4 PE=2 SV=2	Probable strigolactone esterase D14 OS=Oryza sativa subsp. japonica GN=D14 PE=1 SV=1
LYG013575	LYG026335	0.82	Calmodulin-4 OS=Mus musculus GN=Calm4 PE=2 SV=2	3-ketoacyl-CoA synthase 6 OS=Arabidopsis thaliana GN=CUT1 PE=1 SV=1
LYG013575	LYG026721	0.85	Calmodulin-4 OS=Mus musculus GN=Calm4 PE=2 SV=2	MOB kinase activator-like 1A OS=Medicago sativa subsp. falcata GN=MOB1-A PE=2 SV=2
LYG013575	LYG026783	0.82	Calmodulin-4 OS=Mus musculus GN=Calm4 PE=2 SV=2	Peroxisomal acyl-coenzyme A oxidase 1 OS=Arabidopsis thaliana GN=ACX1 PE=1 SV=1
LYG013575	LYG027267	0.83	Calmodulin-4 OS=Mus musculus GN=Calm4 PE=2 SV=2	3-ketoacyl-CoA thiolase 2, peroxisomal OS=Arabidopsis thaliana GN=PED1 PE=1 SV=2
LYG013575	LYG028129	0.83	Calmodulin-4 OS=Mus musculus GN=Calm4 PE=2 SV=2	Ras-related protein RABG3f OS=Arabidopsis thaliana GN=RABG3F PE=2 SV=1
LYG013575	LYG028135	0.88	Calmodulin-4 OS=Mus musculus GN=Calm4 PE=2 SV=2	Polyol transporter 5 OS=Arabidopsis thaliana GN=PLT5 PE=1 SV=2
LYG013575	LYG029090	0.85	Calmodulin-4 OS=Mus musculus GN=Calm4 PE=2 SV=2	--
LYG013575	LYG029584	0.82	Calmodulin-4 OS=Mus musculus GN=Calm4 PE=2 SV=2	Transcription repressor MYB4 OS=Arabidopsis thaliana GN=MYB4 PE=1 SV=1
LYG013575	LYG029592	0.85	Calmodulin-4 OS=Mus musculus GN=Calm4 PE=2 SV=2	Patellin-3 OS=Arabidopsis thaliana GN=PATL3 PE=1 SV=2
LYG013575	LYG030563	0.82	Calmodulin-4 OS=Mus musculus GN=Calm4 PE=2 SV=2	Squalene epoxidase 1 OS=Arabidopsis thaliana GN=SQE1 PE=1 SV=1
LYG013575	LYG030859	0.83	Calmodulin-4 OS=Mus musculus GN=Calm4 PE=2 SV=2	Putative vesicle-associated membrane protein 726 OS=Arabidopsis thaliana GN=VAMP726 PE=3 SV=2
LYG013575	LYG031352	0.84	Calmodulin-4 OS=Mus musculus GN=Calm4 PE=2 SV=2	Purine-uracil permease NCS1 OS=Arabidopsis thaliana GN=NCS1 PE=1 SV=1
LYG013575	LYG031523	0.85	Calmodulin-4 OS=Mus musculus GN=Calm4 PE=2 SV=2	Zinc finger protein CONSTANS-LIKE 5 OS=Arabidopsis thaliana GN=COL5 PE=2 SV=2
LYG013575	LYG032809	0.83	Calmodulin-4 OS=Mus musculus GN=Calm4 PE=2 SV=2	NADH dehydrogenase [ubiquinone] flavoprotein 1, mitochondrial OS=Arabidopsis thaliana GN=At5g08530 PE=2 SV=1
LYG013575	LYG034056	0.8	Calmodulin-4 OS=Mus musculus GN=Calm4 PE=2 SV=2	Hypoxia-responsive family protein
LYG013575	LYG036322	0.84	Calmodulin-4 OS=Mus musculus GN=Calm4 PE=2 SV=2	--
LYG013575	LYG036803	0.82	Calmodulin-4 OS=Mus musculus GN=Calm4 PE=2 SV=2	Internal alternative NAD(P)H-ubiquinone oxidoreductase A2, mitochondrial OS=Arabidopsis thaliana GN=NDA2 PE=2 SV=1
LYG013575	LYG037757	0.82	Calmodulin-4 OS=Mus musculus GN=Calm4 PE=2 SV=2	Cyclase-associated protein 1 OS=Arabidopsis thaliana GN=CAP1 PE=2 SV=1
LYG013575	LYG037818	0.8	Calmodulin-4 OS=Mus musculus GN=Calm4 PE=2 SV=2	Elicitor-responsive protein 1 OS=Oryza sativa subsp. japonica GN=ERG1 PE=2 SV=1
LYG013575	LYG038017	0.9	Calmodulin-4 OS=Mus musculus GN=Calm4 PE=2 SV=2	Probable carboxylesterase 17 OS=Arabidopsis thaliana GN=CXE17 PE=2 SV=1
LYG013575	LYG038543	0.83	Calmodulin-4 OS=Mus musculus GN=Calm4 PE=2 SV=2	Indole-3-acetic acid-induced protein ARG2 OS=Vigna radiata var. radiata GN=ARG2 PE=2 SV=1
LYG013575	LYG039251	0.86	Calmodulin-4 OS=Mus musculus GN=Calm4 PE=2 SV=2	Vacuolar protein sorting-associated protein 41 homolog OS=Arabidopsis thaliana GN=VPS41 PE=3 SV=3
LYG013575	LYG039285	0.87	Calmodulin-4 OS=Mus musculus GN=Calm4 PE=2 SV=2	4-hydroxy-3-methylbut-2-en-1-yl diphosphate synthase (ferredoxin), chloroplastic OS=Arabidopsis thaliana GN=ISPG PE=1 SV=1
LYG013575	LYG039625	0.88	Calmodulin-4 OS=Mus musculus GN=Calm4 PE=2 SV=2	Uncharacterized protein At1g32220, chloroplastic OS=Arabidopsis thaliana GN=At1g32220 PE=2 SV=1
LYG013575	LYG040634	0.85	Calmodulin-4 OS=Mus musculus GN=Calm4 PE=2 SV=2	Eukaryotic translation initiation factor 6-2 OS=Arabidopsis thaliana GN=EIF6-2 PE=2 SV=1
LYG013575	LYG041060	0.85	Calmodulin-4 OS=Mus musculus GN=Calm4 PE=2 SV=2	Cellulose synthase-like protein D3 OS=Arabidopsis thaliana GN=CSLD3 PE=1 SV=1
LYG013665	LYG014907	0.94	Prolycopene isomerase, chloroplastic OS=Arabidopsis thaliana GN=CRTISO PE=2 SV=2	1-deoxy-D-xylulose-5-phosphate synthase, chloroplastic OS=Arabidopsis thaliana GN=DXS PE=1 SV=2
LYG013665	LYG015265	0.83	Prolycopene isomerase, chloroplastic OS=Arabidopsis thaliana GN=CRTISO PE=2 SV=2	Protein DENND6A OS=Homo sapiens GN=DENND6A PE=1 SV=1
LYG013665	LYG015497	0.82	Prolycopene isomerase, chloroplastic OS=Arabidopsis thaliana GN=CRTISO PE=2 SV=2	Probable beta-1,3-galactosyltransferase 2 OS=Arabidopsis thaliana GN=B3GALT2 PE=2 SV=1
LYG013665	LYG015816	0.84	Prolycopene isomerase, chloroplastic OS=Arabidopsis thaliana GN=CRTISO PE=2 SV=2	--
LYG013665	LYG016318	0.9	Prolycopene isomerase, chloroplastic OS=Arabidopsis thaliana GN=CRTISO PE=2 SV=2	UPF0051 protein ABCI8, chloroplastic OS=Arabidopsis thaliana GN=ABCI8 PE=2 SV=1
LYG013665	LYG016657	0.82	Prolycopene isomerase, chloroplastic OS=Arabidopsis thaliana GN=CRTISO PE=2 SV=2	Pentatricopeptide repeat-containing protein At2g45350, chloroplastic OS=Arabidopsis thaliana GN=CRR4 PE=1 SV=2
LYG013665	LYG016687	0.93	Prolycopene isomerase, chloroplastic OS=Arabidopsis thaliana GN=CRTISO PE=2 SV=2	Phospholipase D beta 1 OS=Arabidopsis thaliana GN=PLDBETA1 PE=2 SV=4
LYG013665	LYG016744	0.87	Prolycopene isomerase, chloroplastic OS=Arabidopsis thaliana GN=CRTISO PE=2 SV=2	Transmembrane protein 184A OS=Homo sapiens GN=TMEM184A PE=2 SV=1
LYG013665	LYG017678	0.81	Prolycopene isomerase, chloroplastic OS=Arabidopsis thaliana GN=CRTISO PE=2 SV=2	--
LYG013665	LYG019030	0.89	Prolycopene isomerase, chloroplastic OS=Arabidopsis thaliana GN=CRTISO PE=2 SV=2	Zeta-carotene desaturase, chloroplastic/chromoplastic OS=Arabidopsis thaliana GN=ZDS1 PE=1 SV=3
LYG013665	LYG019198	0.91	Prolycopene isomerase, chloroplastic OS=Arabidopsis thaliana GN=CRTISO PE=2 SV=2	Zinc-binding alcohol dehydrogenase domain-containing protein 2 OS=Mus musculus GN=Zadh2 PE=1 SV=1
LYG013665	LYG019444	0.87	Prolycopene isomerase, chloroplastic OS=Arabidopsis thaliana GN=CRTISO PE=2 SV=2	Two-pore potassium channel 3 OS=Arabidopsis thaliana GN=TPK3 PE=2 SV=1
LYG013665	LYG020028	0.83	Prolycopene isomerase, chloroplastic OS=Arabidopsis thaliana GN=CRTISO PE=2 SV=2	Endoglucanase 21 OS=Arabidopsis thaliana GN=KOR3 PE=2 SV=1
LYG013665	LYG020214	0.86	Prolycopene isomerase, chloroplastic OS=Arabidopsis thaliana GN=CRTISO PE=2 SV=2	Floral homeotic protein APETALA 3 OS=Arabidopsis thaliana GN=AP3 PE=1 SV=1
LYG013665	LYG020233	0.84	Prolycopene isomerase, chloroplastic OS=Arabidopsis thaliana GN=CRTISO PE=2 SV=2	Transmembrane protein 136 OS=Homo sapiens GN=TMEM136 PE=2 SV=2
LYG013665	LYG020634	0.87	Prolycopene isomerase, chloroplastic OS=Arabidopsis thaliana GN=CRTISO PE=2 SV=2	E3 ubiquitin-protein ligase RING1 OS=Gossypium hirsutum GN=RING1 PE=1 SV=1
LYG013665	LYG020897	0.83	Prolycopene isomerase, chloroplastic OS=Arabidopsis thaliana GN=CRTISO PE=2 SV=2	Acyltransferase-like protein At3g26840, chloroplastic OS=Arabidopsis thaliana GN=At3g26840 PE=2 SV=1
LYG013665	LYG021565	0.89	Prolycopene isomerase, chloroplastic OS=Arabidopsis thaliana GN=CRTISO PE=2 SV=2	Transcription factor MYB21 OS=Arabidopsis thaliana GN=MYB21 PE=1 SV=1
LYG013665	LYG021576	0.89	Prolycopene isomerase, chloroplastic OS=Arabidopsis thaliana GN=CRTISO PE=2 SV=2	Peptidyl-prolyl cis-trans isomerase CYP38, chloroplastic OS=Arabidopsis thaliana GN=CYP38 PE=1 SV=1
LYG013665	LYG021675	0.9	Prolycopene isomerase, chloroplastic OS=Arabidopsis thaliana GN=CRTISO PE=2 SV=2	Developmental protein SEPALLATA 2 OS=Arabidopsis thaliana GN=SEP2 PE=1 SV=1
LYG013665	LYG023085	0.8	Prolycopene isomerase, chloroplastic OS=Arabidopsis thaliana GN=CRTISO PE=2 SV=2	Transcription and mRNA export factor SUS1 OS=Arabidopsis thaliana GN=SUS1 PE=3 SV=1
LYG013665	LYG023247	0.81	Prolycopene isomerase, chloroplastic OS=Arabidopsis thaliana GN=CRTISO PE=2 SV=2	Armadillo repeat-containing protein 8 OS=Bos taurus GN=ARMC8 PE=2 SV=1
LYG013665	LYG023418	0.86	Prolycopene isomerase, chloroplastic OS=Arabidopsis thaliana GN=CRTISO PE=2 SV=2	Glutamine amidotransferase type 1 family protein
LYG013665	LYG023611	0.83	Prolycopene isomerase, chloroplastic OS=Arabidopsis thaliana GN=CRTISO PE=2 SV=2	--
LYG013665	LYG023666	0.81	Prolycopene isomerase, chloroplastic OS=Arabidopsis thaliana GN=CRTISO PE=2 SV=2	Protein SPA, chloroplastic OS=Solanum lycopersicum GN=SPA PE=2 SV=1
LYG013665	LYG023669	0.84	Prolycopene isomerase, chloroplastic OS=Arabidopsis thaliana GN=CRTISO PE=2 SV=2	Peptide methionine sulfoxide reductase OS=Brassica napus GN=PMSR PE=2 SV=1
LYG013665	LYG023932	0.86	Prolycopene isomerase, chloroplastic OS=Arabidopsis thaliana GN=CRTISO PE=2 SV=2	Erlin-2 OS=Bos taurus GN=ERLIN2 PE=2 SV=1
LYG013665	LYG024194	0.91	Prolycopene isomerase, chloroplastic OS=Arabidopsis thaliana GN=CRTISO PE=2 SV=2	Probable L-type lectin-domain containing receptor kinase S.7 OS=Arabidopsis thaliana GN=LECRKS7 PE=2 SV=1
LYG013665	LYG024404	0.81	Prolycopene isomerase, chloroplastic OS=Arabidopsis thaliana GN=CRTISO PE=2 SV=2	Proline transporter 1 OS=Arabidopsis thaliana GN=PROT1 PE=1 SV=1
LYG013665	LYG024605	0.85	Prolycopene isomerase, chloroplastic OS=Arabidopsis thaliana GN=CRTISO PE=2 SV=2	Indole-3-glycerol phosphate synthase, chloroplastic OS=Arabidopsis thaliana GN=At2g04400 PE=2 SV=2
LYG013665	LYG024684	0.82	Prolycopene isomerase, chloroplastic OS=Arabidopsis thaliana GN=CRTISO PE=2 SV=2	cytochrome P450 monooxygenase
LYG013665	LYG024778	0.85	Prolycopene isomerase, chloroplastic OS=Arabidopsis thaliana GN=CRTISO PE=2 SV=2	Glyoxylate/hydroxypyruvate reductase A HPR2 OS=Arabidopsis thaliana GN=HPR2 PE=1 SV=1
LYG013665	LYG025078	0.84	Prolycopene isomerase, chloroplastic OS=Arabidopsis thaliana GN=CRTISO PE=2 SV=2	QWRF motif-containing protein 8 OS=Arabidopsis thaliana GN=QWRF8 PE=2 SV=1
LYG013665	LYG025448	0.81	Prolycopene isomerase, chloroplastic OS=Arabidopsis thaliana GN=CRTISO PE=2 SV=2	Dihydrolipoyllysine-residue acetyltransferase component 3 of pyruvate dehydrogenase complex, mitochondrial OS=Arabidopsis thaliana GN=At1g54220 PE=2 SV=1
LYG013665	LYG026153	0.81	Prolycopene isomerase, chloroplastic OS=Arabidopsis thaliana GN=CRTISO PE=2 SV=2	Ubiquitin-conjugating enzyme E2 5 OS=Arabidopsis thaliana GN=UBC5 PE=2 SV=2
LYG013665	LYG026783	0.89	Prolycopene isomerase, chloroplastic OS=Arabidopsis thaliana GN=CRTISO PE=2 SV=2	Peroxisomal acyl-coenzyme A oxidase 1 OS=Arabidopsis thaliana GN=ACX1 PE=1 SV=1
LYG013665	LYG027267	0.89	Prolycopene isomerase, chloroplastic OS=Arabidopsis thaliana GN=CRTISO PE=2 SV=2	3-ketoacyl-CoA thiolase 2, peroxisomal OS=Arabidopsis thaliana GN=PED1 PE=1 SV=2
LYG013665	LYG027839	0.87	Prolycopene isomerase, chloroplastic OS=Arabidopsis thaliana GN=CRTISO PE=2 SV=2	Cyclin-C1-1 OS=Arabidopsis thaliana GN=CYCC1-1 PE=2 SV=2
LYG013665	LYG028056	0.86	Prolycopene isomerase, chloroplastic OS=Arabidopsis thaliana GN=CRTISO PE=2 SV=2	Transcription repressor MYB4 OS=Arabidopsis thaliana GN=MYB4 PE=1 SV=1
LYG013665	LYG028209	0.86	Prolycopene isomerase, chloroplastic OS=Arabidopsis thaliana GN=CRTISO PE=2 SV=2	--
LYG013665	LYG029307	0.89	Prolycopene isomerase, chloroplastic OS=Arabidopsis thaliana GN=CRTISO PE=2 SV=2	4-hydroxy-3-methylbut-2-enyl diphosphate reductase, chloroplastic OS=Arabidopsis thaliana GN=ISPH PE=2 SV=1
LYG013665	LYG029412	0.9	Prolycopene isomerase, chloroplastic OS=Arabidopsis thaliana GN=CRTISO PE=2 SV=2	Protein kinase superfamily protein
LYG013665	LYG029447	0.9	Prolycopene isomerase, chloroplastic OS=Arabidopsis thaliana GN=CRTISO PE=2 SV=2	Drought-responsive family protein
LYG013665	LYG029592	0.87	Prolycopene isomerase, chloroplastic OS=Arabidopsis thaliana GN=CRTISO PE=2 SV=2	Patellin-3 OS=Arabidopsis thaliana GN=PATL3 PE=1 SV=2
LYG013665	LYG029733	0.82	Prolycopene isomerase, chloroplastic OS=Arabidopsis thaliana GN=CRTISO PE=2 SV=2	Dof zinc finger protein DOF3.5 OS=Arabidopsis thaliana GN=DOF3.5 PE=3 SV=1
LYG013665	LYG030876	0.82	Prolycopene isomerase, chloroplastic OS=Arabidopsis thaliana GN=CRTISO PE=2 SV=2	Probable folate-biopterin transporter 9, chloroplastic OS=Arabidopsis thaliana GN=At2g33280 PE=3 SV=2
LYG013665	LYG031352	0.82	Prolycopene isomerase, chloroplastic OS=Arabidopsis thaliana GN=CRTISO PE=2 SV=2	Purine-uracil permease NCS1 OS=Arabidopsis thaliana GN=NCS1 PE=1 SV=1
LYG013665	LYG031380	0.9	Prolycopene isomerase, chloroplastic OS=Arabidopsis thaliana GN=CRTISO PE=2 SV=2	UPF0481 protein At3g47200 OS=Arabidopsis thaliana GN=At3g47200 PE=2 SV=1
LYG013665	LYG032309	0.85	Prolycopene isomerase, chloroplastic OS=Arabidopsis thaliana GN=CRTISO PE=2 SV=2	--
LYG013665	LYG032410	0.81	Prolycopene isomerase, chloroplastic OS=Arabidopsis thaliana GN=CRTISO PE=2 SV=2	SEC12-like protein 2 OS=Arabidopsis thaliana GN=STL2P PE=1 SV=4
LYG013665	LYG032443	0.81	Prolycopene isomerase, chloroplastic OS=Arabidopsis thaliana GN=CRTISO PE=2 SV=2	Fruit protein pKIWI502 OS=Actinidia deliciosa GN=pKIWI502 PE=2 SV=1
LYG013665	LYG032448	0.83	Prolycopene isomerase, chloroplastic OS=Arabidopsis thaliana GN=CRTISO PE=2 SV=2	MATE efflux family protein 6 OS=Arabidopsis thaliana GN=DTXL2 PE=3 SV=2
LYG013665	LYG032519	0.8	Prolycopene isomerase, chloroplastic OS=Arabidopsis thaliana GN=CRTISO PE=2 SV=2	Serine/threonine-protein kinase STN7, chloroplastic OS=Arabidopsis thaliana GN=STN7 PE=1 SV=1
LYG013665	LYG032548	0.84	Prolycopene isomerase, chloroplastic OS=Arabidopsis thaliana GN=CRTISO PE=2 SV=2	Adenosylmethionine decarboxylase family protein
LYG013665	LYG032678	0.92	Prolycopene isomerase, chloroplastic OS=Arabidopsis thaliana GN=CRTISO PE=2 SV=2	Transcription factor BPE OS=Arabidopsis thaliana GN=BPE PE=2 SV=1
LYG013665	LYG032717	0.89	Prolycopene isomerase, chloroplastic OS=Arabidopsis thaliana GN=CRTISO PE=2 SV=2	Aldehyde dehydrogenase family 2 member B7, mitochondrial OS=Arabidopsis thaliana GN=ALDH2B7 PE=2 SV=2
LYG013665	LYG032782	0.82	Prolycopene isomerase, chloroplastic OS=Arabidopsis thaliana GN=CRTISO PE=2 SV=2	ALBINO3-like protein 1, chloroplastic OS=Arabidopsis thaliana GN=ALB3L1 PE=2 SV=3
LYG013665	LYG033172	0.87	Prolycopene isomerase, chloroplastic OS=Arabidopsis thaliana GN=CRTISO PE=2 SV=2	Floral homeotic protein PISTILLATA OS=Arabidopsis thaliana GN=PI PE=1 SV=1
LYG013665	LYG033770	0.83	Prolycopene isomerase, chloroplastic OS=Arabidopsis thaliana GN=CRTISO PE=2 SV=2	Root phototropism protein 2 OS=Arabidopsis thaliana GN=RPT2 PE=1 SV=2
LYG013665	LYG034070	0.84	Prolycopene isomerase, chloroplastic OS=Arabidopsis thaliana GN=CRTISO PE=2 SV=2	MATE efflux family protein 5 OS=Arabidopsis thaliana GN=DTXL1 PE=3 SV=1
LYG013665	LYG034218	0.9	Prolycopene isomerase, chloroplastic OS=Arabidopsis thaliana GN=CRTISO PE=2 SV=2	3-ketoacyl-CoA thiolase 2, peroxisomal OS=Arabidopsis thaliana GN=PED1 PE=1 SV=2
LYG013665	LYG034750	0.82	Prolycopene isomerase, chloroplastic OS=Arabidopsis thaliana GN=CRTISO PE=2 SV=2	Peroxisomal acyl-coenzyme A oxidase 1 OS=Arabidopsis thaliana GN=ACX1 PE=1 SV=1
LYG013665	LYG034871	0.85	Prolycopene isomerase, chloroplastic OS=Arabidopsis thaliana GN=CRTISO PE=2 SV=2	Ethylene-responsive transcription factor ERF114 OS=Arabidopsis thaliana GN=ERF114 PE=1 SV=1
LYG013665	LYG035102	0.88	Prolycopene isomerase, chloroplastic OS=Arabidopsis thaliana GN=CRTISO PE=2 SV=2	4-hydroxy-3-methylbut-2-en-1-yl diphosphate synthase (ferredoxin), chloroplastic OS=Arabidopsis thaliana GN=ISPG PE=1 SV=1
LYG013665	LYG035222	0.84	Prolycopene isomerase, chloroplastic OS=Arabidopsis thaliana GN=CRTISO PE=2 SV=2	Sulfate transporter 3.1 OS=Arabidopsis thaliana GN=SULTR3;1 PE=2 SV=1
LYG013665	LYG035259	0.82	Prolycopene isomerase, chloroplastic OS=Arabidopsis thaliana GN=CRTISO PE=2 SV=2	ER lumen protein-retaining receptor B OS=Arabidopsis thaliana GN=ERD2B PE=1 SV=1
LYG013665	LYG035404	0.84	Prolycopene isomerase, chloroplastic OS=Arabidopsis thaliana GN=CRTISO PE=2 SV=2	--
LYG013665	LYG035684	0.92	Prolycopene isomerase, chloroplastic OS=Arabidopsis thaliana GN=CRTISO PE=2 SV=2	Serine/threonine-protein kinase WNK1 OS=Arabidopsis thaliana GN=WNK1 PE=1 SV=1
LYG013665	LYG035911	0.85	Prolycopene isomerase, chloroplastic OS=Arabidopsis thaliana GN=CRTISO PE=2 SV=2	Putative clathrin assembly protein At1g14910 OS=Arabidopsis thaliana GN=At1g14910 PE=2 SV=2
LYG013665	LYG035944	0.83	Prolycopene isomerase, chloroplastic OS=Arabidopsis thaliana GN=CRTISO PE=2 SV=2	--
LYG013665	LYG036288	0.83	Prolycopene isomerase, chloroplastic OS=Arabidopsis thaliana GN=CRTISO PE=2 SV=2	Citrate synthase 3, peroxisomal OS=Arabidopsis thaliana GN=CSY3 PE=2 SV=1
LYG013665	LYG036378	0.83	Prolycopene isomerase, chloroplastic OS=Arabidopsis thaliana GN=CRTISO PE=2 SV=2	--
LYG013665	LYG036582	0.91	Prolycopene isomerase, chloroplastic OS=Arabidopsis thaliana GN=CRTISO PE=2 SV=2	--
LYG013665	LYG036673	0.82	Prolycopene isomerase, chloroplastic OS=Arabidopsis thaliana GN=CRTISO PE=2 SV=2	Heterogeneous nuclear ribonucleoprotein 1 OS=Arabidopsis thaliana GN=RNP1 PE=1 SV=1
LYG013665	LYG036762	0.85	Prolycopene isomerase, chloroplastic OS=Arabidopsis thaliana GN=CRTISO PE=2 SV=2	--
LYG013665	LYG036803	0.85	Prolycopene isomerase, chloroplastic OS=Arabidopsis thaliana GN=CRTISO PE=2 SV=2	Internal alternative NAD(P)H-ubiquinone oxidoreductase A2, mitochondrial OS=Arabidopsis thaliana GN=NDA2 PE=2 SV=1
LYG013665	LYG037586	0.89	Prolycopene isomerase, chloroplastic OS=Arabidopsis thaliana GN=CRTISO PE=2 SV=2	Phospholipase D delta OS=Arabidopsis thaliana GN=PLDDELTA PE=1 SV=2
LYG013665	LYG038511	0.84	Prolycopene isomerase, chloroplastic OS=Arabidopsis thaliana GN=CRTISO PE=2 SV=2	--
LYG013665	LYG039655	0.87	Prolycopene isomerase, chloroplastic OS=Arabidopsis thaliana GN=CRTISO PE=2 SV=2	Autophagy-related protein 8f OS=Arabidopsis thaliana GN=ATG8F PE=2 SV=1
LYG013665	LYG040117	0.84	Prolycopene isomerase, chloroplastic OS=Arabidopsis thaliana GN=CRTISO PE=2 SV=2	Lactoylglutathione lyase OS=Brassica juncea GN=GLY I PE=2 SV=1
LYG013665	LYG040922	0.84	Prolycopene isomerase, chloroplastic OS=Arabidopsis thaliana GN=CRTISO PE=2 SV=2	F-box protein At2g02240 OS=Arabidopsis thaliana GN=At2g02240 PE=2 SV=1
LYG013665	LYG040993	0.81	Prolycopene isomerase, chloroplastic OS=Arabidopsis thaliana GN=CRTISO PE=2 SV=2	Uncharacterized membrane protein At1g06890 OS=Arabidopsis thaliana GN=At1g06890 PE=1 SV=1
LYG013665	LYG040994	0.9	Prolycopene isomerase, chloroplastic OS=Arabidopsis thaliana GN=CRTISO PE=2 SV=2	Protein ENHANCED DISEASE RESISTANCE 2-like OS=Arabidopsis thaliana GN=EDR2L PE=2 SV=1
LYG013691	LYG014068	0.87	Oxysterol-binding protein-related protein 4B OS=Arabidopsis thaliana GN=ORP4B PE=2 SV=2	--
LYG013691	LYG014966	0.83	Oxysterol-binding protein-related protein 4B OS=Arabidopsis thaliana GN=ORP4B PE=2 SV=2	Plant intracellular Ras-group-related LRR protein 7 OS=Oryza sativa subsp. japonica GN=IRL7 PE=2 SV=1
LYG013691	LYG015048	0.84	Oxysterol-binding protein-related protein 4B OS=Arabidopsis thaliana GN=ORP4B PE=2 SV=2	--
LYG013691	LYG015265	0.83	Oxysterol-binding protein-related protein 4B OS=Arabidopsis thaliana GN=ORP4B PE=2 SV=2	Protein DENND6A OS=Homo sapiens GN=DENND6A PE=1 SV=1
LYG013691	LYG015497	0.83	Oxysterol-binding protein-related protein 4B OS=Arabidopsis thaliana GN=ORP4B PE=2 SV=2	Probable beta-1,3-galactosyltransferase 2 OS=Arabidopsis thaliana GN=B3GALT2 PE=2 SV=1
LYG013691	LYG015581	0.86	Oxysterol-binding protein-related protein 4B OS=Arabidopsis thaliana GN=ORP4B PE=2 SV=2	Protein LUTEIN DEFICIENT 5, chloroplastic OS=Arabidopsis thaliana GN=CYP97A3 PE=1 SV=1
LYG013691	LYG015816	0.81	Oxysterol-binding protein-related protein 4B OS=Arabidopsis thaliana GN=ORP4B PE=2 SV=2	--
LYG013691	LYG015875	0.86	Oxysterol-binding protein-related protein 4B OS=Arabidopsis thaliana GN=ORP4B PE=2 SV=2	3-oxoacyl-[acyl-carrier-protein] synthase III, chloroplastic OS=Arabidopsis thaliana GN=At1g62640 PE=2 SV=2
LYG013691	LYG016279	0.82	Oxysterol-binding protein-related protein 4B OS=Arabidopsis thaliana GN=ORP4B PE=2 SV=2	Thiosulfate/3-mercaptopyruvate sulfurtransferase 1, mitochondrial OS=Arabidopsis thaliana GN=STR1 PE=1 SV=1
LYG013691	LYG016318	0.81	Oxysterol-binding protein-related protein 4B OS=Arabidopsis thaliana GN=ORP4B PE=2 SV=2	UPF0051 protein ABCI8, chloroplastic OS=Arabidopsis thaliana GN=ABCI8 PE=2 SV=1
LYG013691	LYG016657	0.81	Oxysterol-binding protein-related protein 4B OS=Arabidopsis thaliana GN=ORP4B PE=2 SV=2	Pentatricopeptide repeat-containing protein At2g45350, chloroplastic OS=Arabidopsis thaliana GN=CRR4 PE=1 SV=2
LYG013691	LYG016746	0.9	Oxysterol-binding protein-related protein 4B OS=Arabidopsis thaliana GN=ORP4B PE=2 SV=2	Germin-like protein subfamily 2 member 4 OS=Arabidopsis thaliana GN=GLP10 PE=2 SV=1
LYG013691	LYG016806	0.88	Oxysterol-binding protein-related protein 4B OS=Arabidopsis thaliana GN=ORP4B PE=2 SV=2	Embryogenesis-associated protein EMB8 OS=Picea glauca GN=EMB8 PE=2 SV=1
LYG013691	LYG016892	0.81	Oxysterol-binding protein-related protein 4B OS=Arabidopsis thaliana GN=ORP4B PE=2 SV=2	Bifunctional riboflavin biosynthesis protein RIBA 1, chloroplastic OS=Arabidopsis thaliana GN=RIBA1 PE=1 SV=2
LYG013691	LYG017057	0.85	Oxysterol-binding protein-related protein 4B OS=Arabidopsis thaliana GN=ORP4B PE=2 SV=2	Ras-related protein RABG3f OS=Arabidopsis thaliana GN=RABG3F PE=2 SV=1
LYG013691	LYG017915	0.86	Oxysterol-binding protein-related protein 4B OS=Arabidopsis thaliana GN=ORP4B PE=2 SV=2	Protein TIC 21, chloroplastic OS=Arabidopsis thaliana GN=TIC21 PE=1 SV=1
LYG013691	LYG017945	0.82	Oxysterol-binding protein-related protein 4B OS=Arabidopsis thaliana GN=ORP4B PE=2 SV=2	Probable carboxylesterase 2 OS=Arabidopsis thaliana GN=CXE2 PE=2 SV=1
LYG013691	LYG018160	0.81	Oxysterol-binding protein-related protein 4B OS=Arabidopsis thaliana GN=ORP4B PE=2 SV=2	--
LYG013691	LYG018170	0.84	Oxysterol-binding protein-related protein 4B OS=Arabidopsis thaliana GN=ORP4B PE=2 SV=2	ADP-ribosylation factor 2 OS=Oryza sativa subsp. japonica GN=ARF PE=2 SV=2
LYG013691	LYG018345	0.86	Oxysterol-binding protein-related protein 4B OS=Arabidopsis thaliana GN=ORP4B PE=2 SV=2	Peter Pan-like protein OS=Arabidopsis thaliana GN=PPAN PE=1 SV=1
LYG013691	LYG018428	0.85	Oxysterol-binding protein-related protein 4B OS=Arabidopsis thaliana GN=ORP4B PE=2 SV=2	Fatty-acid-binding protein 1 OS=Arabidopsis thaliana GN=FAP1 PE=1 SV=1
LYG013691	LYG018598	0.91	Oxysterol-binding protein-related protein 4B OS=Arabidopsis thaliana GN=ORP4B PE=2 SV=2	Non-specific lipid transfer protein GPI-anchored 2 OS=Arabidopsis thaliana GN=LTPG2 PE=2 SV=1
LYG013691	LYG018651	0.93	Oxysterol-binding protein-related protein 4B OS=Arabidopsis thaliana GN=ORP4B PE=2 SV=2	Lycopene beta cyclase, chloroplastic OS=Arabidopsis thaliana GN=LCY1 PE=2 SV=1
LYG013691	LYG019029	0.92	Oxysterol-binding protein-related protein 4B OS=Arabidopsis thaliana GN=ORP4B PE=2 SV=2	Guanine deaminase OS=Bacillus subtilis (strain 168) GN=guaD PE=1 SV=1
LYG013691	LYG019030	0.85	Oxysterol-binding protein-related protein 4B OS=Arabidopsis thaliana GN=ORP4B PE=2 SV=2	Zeta-carotene desaturase, chloroplastic/chromoplastic OS=Arabidopsis thaliana GN=ZDS1 PE=1 SV=3
LYG013691	LYG019198	0.82	Oxysterol-binding protein-related protein 4B OS=Arabidopsis thaliana GN=ORP4B PE=2 SV=2	Zinc-binding alcohol dehydrogenase domain-containing protein 2 OS=Mus musculus GN=Zadh2 PE=1 SV=1
LYG013691	LYG019340	0.9	Oxysterol-binding protein-related protein 4B OS=Arabidopsis thaliana GN=ORP4B PE=2 SV=2	Heterodimeric geranylgeranyl pyrophosphate synthase small subunit, chloroplastic OS=Arabidopsis thaliana GN=GGR PE=1 SV=2
LYG013691	LYG020017	0.84	Oxysterol-binding protein-related protein 4B OS=Arabidopsis thaliana GN=ORP4B PE=2 SV=2	Ras-related protein RABC1 OS=Arabidopsis thaliana GN=RABC1 PE=1 SV=1
LYG013691	LYG020029	0.86	Oxysterol-binding protein-related protein 4B OS=Arabidopsis thaliana GN=ORP4B PE=2 SV=2	Dof zinc finger protein DOF3.5 OS=Arabidopsis thaliana GN=DOF3.5 PE=3 SV=1
LYG013691	LYG020231	0.91	Oxysterol-binding protein-related protein 4B OS=Arabidopsis thaliana GN=ORP4B PE=2 SV=2	BEL1-like homeodomain protein 11 OS=Arabidopsis thaliana GN=BLH11 PE=2 SV=1
LYG013691	LYG020335	0.85	Oxysterol-binding protein-related protein 4B OS=Arabidopsis thaliana GN=ORP4B PE=2 SV=2	Protein TIC 22, chloroplastic OS=Arabidopsis thaliana GN=TIC22 PE=1 SV=1
LYG013691	LYG020486	0.85	Oxysterol-binding protein-related protein 4B OS=Arabidopsis thaliana GN=ORP4B PE=2 SV=2	UDP-Glycosyltransferase superfamily protein
LYG013691	LYG020897	0.86	Oxysterol-binding protein-related protein 4B OS=Arabidopsis thaliana GN=ORP4B PE=2 SV=2	Acyltransferase-like protein At3g26840, chloroplastic OS=Arabidopsis thaliana GN=At3g26840 PE=2 SV=1
LYG013691	LYG021506	0.82	Oxysterol-binding protein-related protein 4B OS=Arabidopsis thaliana GN=ORP4B PE=2 SV=2	Chloride channel protein CLC-b OS=Arabidopsis thaliana GN=CLC-B PE=1 SV=1
LYG013691	LYG021546	0.87	Oxysterol-binding protein-related protein 4B OS=Arabidopsis thaliana GN=ORP4B PE=2 SV=2	Glucuronokinase 1 OS=Arabidopsis thaliana GN=GLCAK1 PE=1 SV=1
LYG013691	LYG021592	0.86	Oxysterol-binding protein-related protein 4B OS=Arabidopsis thaliana GN=ORP4B PE=2 SV=2	Peroxidase 31 OS=Arabidopsis thaliana GN=PER31 PE=2 SV=1
LYG013691	LYG021830	0.88	Oxysterol-binding protein-related protein 4B OS=Arabidopsis thaliana GN=ORP4B PE=2 SV=2	Adenylyl-sulfate kinase 1, chloroplastic OS=Arabidopsis thaliana GN=APK1 PE=1 SV=1
LYG013691	LYG021959	0.82	Oxysterol-binding protein-related protein 4B OS=Arabidopsis thaliana GN=ORP4B PE=2 SV=2	Probable lipoate-protein ligase A OS=Mycoplasma genitalium (strain ATCC 33530 / G-37 / NCTC 10195) GN=lplA PE=3 SV=1
LYG013691	LYG022283	0.87	Oxysterol-binding protein-related protein 4B OS=Arabidopsis thaliana GN=ORP4B PE=2 SV=2	Pentatricopeptide repeat-containing protein At5g42310, mitochondrial OS=Arabidopsis thaliana GN=At5g42310 PE=2 SV=1
LYG013691	LYG022521	0.86	Oxysterol-binding protein-related protein 4B OS=Arabidopsis thaliana GN=ORP4B PE=2 SV=2	Phosphoserine aminotransferase 2, chloroplastic OS=Arabidopsis thaliana GN=PSAT2 PE=2 SV=1
LYG013691	LYG022881	0.81	Oxysterol-binding protein-related protein 4B OS=Arabidopsis thaliana GN=ORP4B PE=2 SV=2	--
LYG013691	LYG023071	0.83	Oxysterol-binding protein-related protein 4B OS=Arabidopsis thaliana GN=ORP4B PE=2 SV=2	ACT domain-containing protein ACR4 OS=Arabidopsis thaliana GN=ACR4 PE=2 SV=1
LYG013691	LYG023085	0.84	Oxysterol-binding protein-related protein 4B OS=Arabidopsis thaliana GN=ORP4B PE=2 SV=2	Transcription and mRNA export factor SUS1 OS=Arabidopsis thaliana GN=SUS1 PE=3 SV=1
LYG013691	LYG023666	0.94	Oxysterol-binding protein-related protein 4B OS=Arabidopsis thaliana GN=ORP4B PE=2 SV=2	Protein SPA, chloroplastic OS=Solanum lycopersicum GN=SPA PE=2 SV=1
LYG013691	LYG024404	0.8	Oxysterol-binding protein-related protein 4B OS=Arabidopsis thaliana GN=ORP4B PE=2 SV=2	Proline transporter 1 OS=Arabidopsis thaliana GN=PROT1 PE=1 SV=1
LYG013691	LYG024971	0.82	Oxysterol-binding protein-related protein 4B OS=Arabidopsis thaliana GN=ORP4B PE=2 SV=2	Protein FATTY ACID EXPORT 1, chloroplastic OS=Arabidopsis thaliana GN=FAX1 PE=2 SV=1
LYG013691	LYG024982	0.85	Oxysterol-binding protein-related protein 4B OS=Arabidopsis thaliana GN=ORP4B PE=2 SV=2	Lycopene beta cyclase, chloroplastic OS=Arabidopsis thaliana GN=LCY1 PE=2 SV=1
LYG013691	LYG025063	0.81	Oxysterol-binding protein-related protein 4B OS=Arabidopsis thaliana GN=ORP4B PE=2 SV=2	CASP-like protein 2C1 OS=Arabidopsis lyrata subsp. lyrata GN=ARALYDRAFT_657503 PE=3 SV=1
LYG013691	LYG025423	0.83	Oxysterol-binding protein-related protein 4B OS=Arabidopsis thaliana GN=ORP4B PE=2 SV=2	Chaperonin 60 subunit beta 2, chloroplastic OS=Arabidopsis thaliana GN=CPN60B2 PE=1 SV=1
LYG013691	LYG025425	0.82	Oxysterol-binding protein-related protein 4B OS=Arabidopsis thaliana GN=ORP4B PE=2 SV=2	Hexokinase-1 OS=Arabidopsis thaliana GN=HXK1 PE=1 SV=2
LYG013691	LYG025653	0.85	Oxysterol-binding protein-related protein 4B OS=Arabidopsis thaliana GN=ORP4B PE=2 SV=2	Thylakoid lumenal 15.0 kDa protein 2, chloroplastic OS=Arabidopsis thaliana GN=At5g52970 PE=1 SV=2
LYG013691	LYG025858	0.87	Oxysterol-binding protein-related protein 4B OS=Arabidopsis thaliana GN=ORP4B PE=2 SV=2	Probable strigolactone esterase D14 OS=Oryza sativa subsp. japonica GN=D14 PE=1 SV=1
LYG013691	LYG026335	0.86	Oxysterol-binding protein-related protein 4B OS=Arabidopsis thaliana GN=ORP4B PE=2 SV=2	3-ketoacyl-CoA synthase 6 OS=Arabidopsis thaliana GN=CUT1 PE=1 SV=1
LYG013691	LYG026347	0.89	Oxysterol-binding protein-related protein 4B OS=Arabidopsis thaliana GN=ORP4B PE=2 SV=2	Geranylgeranyl pyrophosphate synthase, chloroplastic/chromoplastic OS=Sinapis alba GN=GGPS1 PE=1 SV=1
LYG013691	LYG026587	0.87	Oxysterol-binding protein-related protein 4B OS=Arabidopsis thaliana GN=ORP4B PE=2 SV=2	ATP-dependent Clp protease proteolytic subunit-related protein 2, chloroplastic OS=Arabidopsis thaliana GN=CLPR2 PE=1 SV=1
LYG013691	LYG026669	0.85	Oxysterol-binding protein-related protein 4B OS=Arabidopsis thaliana GN=ORP4B PE=2 SV=2	Probable sarcosine oxidase OS=Arabidopsis thaliana GN=At2g24580 PE=2 SV=1
LYG013691	LYG026768	0.88	Oxysterol-binding protein-related protein 4B OS=Arabidopsis thaliana GN=ORP4B PE=2 SV=2	Vesicle-associated protein 2-1 OS=Arabidopsis thaliana GN=PVA21 PE=1 SV=1
LYG013691	LYG026783	0.85	Oxysterol-binding protein-related protein 4B OS=Arabidopsis thaliana GN=ORP4B PE=2 SV=2	Peroxisomal acyl-coenzyme A oxidase 1 OS=Arabidopsis thaliana GN=ACX1 PE=1 SV=1
LYG013691	LYG027235	0.87	Oxysterol-binding protein-related protein 4B OS=Arabidopsis thaliana GN=ORP4B PE=2 SV=2	Accelerated cell death 11 OS=Arabidopsis thaliana GN=ACD11 PE=1 SV=1
[truncated: 15,469 more rows]

## Sheet: Table S2
Gene ID and functional annotation of genes co-expressed with OfJAZ3
Source Gene ID	Target Gene ID	PCC-value	Source Gene description	Target Gene description
LYG011213	LYG011997	0.92	NAC transcription factor 29 OS=Arabidopsis thaliana GN=NAC029 PE=2 SV=1	NAC domain-containing protein 78 OS=Arabidopsis thaliana GN=NAC078 PE=2 SV=2
LYG011213	LYG012254	0.92	NAC transcription factor 29 OS=Arabidopsis thaliana GN=NAC029 PE=2 SV=1	Nudix hydrolase 2 OS=Arabidopsis thaliana GN=NUDT2 PE=1 SV=1
LYG011213	LYG013882	0.92	NAC transcription factor 29 OS=Arabidopsis thaliana GN=NAC029 PE=2 SV=1	Chaperone protein dnaJ 8, chloroplastic OS=Arabidopsis thaliana GN=ATJ8 PE=2 SV=1
LYG011213	LYG014070	0.93	NAC transcription factor 29 OS=Arabidopsis thaliana GN=NAC029 PE=2 SV=1	Uridine nucleosidase 1 OS=Arabidopsis thaliana GN=URH1 PE=1 SV=2
LYG011213	LYG015930	0.91	NAC transcription factor 29 OS=Arabidopsis thaliana GN=NAC029 PE=2 SV=1	--
LYG011213	LYG016311	0.9	NAC transcription factor 29 OS=Arabidopsis thaliana GN=NAC029 PE=2 SV=1	Autophagy-related protein 8a OS=Arabidopsis thaliana GN=ATG8A PE=1 SV=2
LYG011213	LYG017329	0.91	NAC transcription factor 29 OS=Arabidopsis thaliana GN=NAC029 PE=2 SV=1	--
LYG011213	LYG019191	0.93	NAC transcription factor 29 OS=Arabidopsis thaliana GN=NAC029 PE=2 SV=1	PI-PLC X domain-containing protein At5g67130 OS=Arabidopsis thaliana GN=At5g67130 PE=1 SV=1
LYG011213	LYG020078	0.96	NAC transcription factor 29 OS=Arabidopsis thaliana GN=NAC029 PE=2 SV=1	Laccase-14 OS=Arabidopsis thaliana GN=LAC14 PE=2 SV=1
LYG011213	LYG020158	0.93	NAC transcription factor 29 OS=Arabidopsis thaliana GN=NAC029 PE=2 SV=1	FAD/NAD(P)-binding oxidoreductase family protein
LYG011213	LYG021360	0.95	NAC transcription factor 29 OS=Arabidopsis thaliana GN=NAC029 PE=2 SV=1	--
LYG011213	LYG022154	0.92	NAC transcription factor 29 OS=Arabidopsis thaliana GN=NAC029 PE=2 SV=1	--
LYG011213	LYG023978	0.93	NAC transcription factor 29 OS=Arabidopsis thaliana GN=NAC029 PE=2 SV=1	Sphinganine C(4)-monooxygenase 2 OS=Arabidopsis thaliana GN=SBH2 PE=1 SV=1
LYG011213	LYG024316	0.95	NAC transcription factor 29 OS=Arabidopsis thaliana GN=NAC029 PE=2 SV=1	Urease accessory protein F OS=Arabidopsis thaliana GN=UREF PE=2 SV=1
LYG011213	LYG025994	0.91	NAC transcription factor 29 OS=Arabidopsis thaliana GN=NAC029 PE=2 SV=1	--
LYG011213	LYG026236	0.95	NAC transcription factor 29 OS=Arabidopsis thaliana GN=NAC029 PE=2 SV=1	Methylesterase 1 OS=Arabidopsis thaliana GN=MES1 PE=1 SV=1
LYG011213	LYG026278	0.96	NAC transcription factor 29 OS=Arabidopsis thaliana GN=NAC029 PE=2 SV=1	ACT domain-containing protein ACR1 OS=Arabidopsis thaliana GN=ACR1 PE=2 SV=1
LYG011213	LYG026551	0.92	NAC transcription factor 29 OS=Arabidopsis thaliana GN=NAC029 PE=2 SV=1	Probable phospholipid hydroperoxide glutathione peroxidase 6, mitochondrial OS=Arabidopsis thaliana GN=GPX6 PE=2 SV=2
LYG011213	LYG028054	0.93	NAC transcription factor 29 OS=Arabidopsis thaliana GN=NAC029 PE=2 SV=1	Receptor-like cytosolic serine/threonine-protein kinase RBK1 OS=Arabidopsis thaliana GN=RBK1 PE=1 SV=1
LYG011213	LYG028214	0.96	NAC transcription factor 29 OS=Arabidopsis thaliana GN=NAC029 PE=2 SV=1	3-oxo-Delta(4,5)-steroid 5-beta-reductase OS=Arabidopsis thaliana GN=VEP1 PE=1 SV=1
LYG011213	LYG028230	0.96	NAC transcription factor 29 OS=Arabidopsis thaliana GN=NAC029 PE=2 SV=1	Serine carboxypeptidase-like 18 OS=Arabidopsis thaliana GN=SCPL18 PE=2 SV=2
LYG011213	LYG029270	0.9	NAC transcription factor 29 OS=Arabidopsis thaliana GN=NAC029 PE=2 SV=1	Transcription factor MYB44 OS=Arabidopsis thaliana GN=MYB44 PE=2 SV=1
LYG011213	LYG029760	0.91	NAC transcription factor 29 OS=Arabidopsis thaliana GN=NAC029 PE=2 SV=1	Ethylene-responsive transcription factor ERF112 OS=Arabidopsis thaliana GN=ERF112 PE=2 SV=1
LYG011213	LYG030925	0.92	NAC transcription factor 29 OS=Arabidopsis thaliana GN=NAC029 PE=2 SV=1	Inhibitor of trypsin and hageman factor OS=Cucurbita maxima PE=1 SV=1
LYG011213	LYG032479	0.93	NAC transcription factor 29 OS=Arabidopsis thaliana GN=NAC029 PE=2 SV=1	--
LYG011213	LYG032579	0.92	NAC transcription factor 29 OS=Arabidopsis thaliana GN=NAC029 PE=2 SV=1	Putative methylesterase 13, chloroplastic OS=Arabidopsis thaliana GN=MES13 PE=2 SV=1
LYG011213	LYG035213	0.94	NAC transcription factor 29 OS=Arabidopsis thaliana GN=NAC029 PE=2 SV=1	--
LYG011213	LYG036485	0.91	NAC transcription factor 29 OS=Arabidopsis thaliana GN=NAC029 PE=2 SV=1	G-type lectin S-receptor-like serine/threonine-protein kinase At4g27290 OS=Arabidopsis thaliana GN=At4g27290 PE=3 SV=4
LYG011213	LYG036752	0.98	NAC transcription factor 29 OS=Arabidopsis thaliana GN=NAC029 PE=2 SV=1	Beta-glucosidase 46 OS=Arabidopsis thaliana GN=BGLU46 PE=1 SV=2
LYG011213	LYG038114	0.97	NAC transcription factor 29 OS=Arabidopsis thaliana GN=NAC029 PE=2 SV=1	--
LYG011213	LYG038488	0.93	NAC transcription factor 29 OS=Arabidopsis thaliana GN=NAC029 PE=2 SV=1	Basic 7S globulin OS=Glycine max GN=BG PE=1 SV=2
LYG011213	LYG039205	0.96	NAC transcription factor 29 OS=Arabidopsis thaliana GN=NAC029 PE=2 SV=1	Cannabidiolic acid synthase-like 1 OS=Cannabis sativa GN=CBDAS2 PE=2 SV=1
LYG011802	LYG013882	0.91	--	Chaperone protein dnaJ 8, chloroplastic OS=Arabidopsis thaliana GN=ATJ8 PE=2 SV=1
LYG011802	LYG014669	0.9	--	Methylesterase 1 OS=Arabidopsis thaliana GN=MES1 PE=1 SV=1
LYG011802	LYG023517	0.9	--	Leucoanthocyanidin dioxygenase OS=Malus domestica GN=ANS PE=2 SV=1
LYG011802	LYG025154	0.91	--	Acetate/butyrate--CoA ligase AAE7, peroxisomal OS=Arabidopsis thaliana GN=AAE7 PE=1 SV=1
LYG011802	LYG038169	0.9	--	Spastin OS=Xenopus laevis GN=spast PE=2 SV=1
LYG011802	LYG038488	0.91	--	Basic 7S globulin OS=Glycine max GN=BG PE=1 SV=2
LYG011997	LYG014644	0.9	NAC domain-containing protein 78 OS=Arabidopsis thaliana GN=NAC078 PE=2 SV=2	Putative endo-1,3(4)-beta-glucanase 2 OS=Schizosaccharomyces pombe (strain 972 / ATCC 24843) GN=eng2 PE=3 SV=1
LYG011997	LYG014669	0.94	NAC domain-containing protein 78 OS=Arabidopsis thaliana GN=NAC078 PE=2 SV=2	Methylesterase 1 OS=Arabidopsis thaliana GN=MES1 PE=1 SV=1
LYG011997	LYG015861	0.92	NAC domain-containing protein 78 OS=Arabidopsis thaliana GN=NAC078 PE=2 SV=2	Probable alpha,alpha-trehalose-phosphate synthase [UDP-forming] 11 OS=Arabidopsis thaliana GN=TPS11 PE=2 SV=1
LYG011997	LYG017362	0.95	NAC domain-containing protein 78 OS=Arabidopsis thaliana GN=NAC078 PE=2 SV=2	Homeobox-leucine zipper protein ATHB-7 OS=Arabidopsis thaliana GN=ATHB-7 PE=2 SV=2
LYG011997	LYG018608	0.92	NAC domain-containing protein 78 OS=Arabidopsis thaliana GN=NAC078 PE=2 SV=2	Beta-glucosidase BoGH3B OS=Bacteroides ovatus (strain ATCC 8483 / DSM 1896 / JCM 5824 / NCTC 11153) GN=BACOVA_02659 PE=1 SV=1
LYG011997	LYG019191	0.93	NAC domain-containing protein 78 OS=Arabidopsis thaliana GN=NAC078 PE=2 SV=2	PI-PLC X domain-containing protein At5g67130 OS=Arabidopsis thaliana GN=At5g67130 PE=1 SV=1
LYG011997	LYG020078	0.91	NAC domain-containing protein 78 OS=Arabidopsis thaliana GN=NAC078 PE=2 SV=2	Laccase-14 OS=Arabidopsis thaliana GN=LAC14 PE=2 SV=1
LYG011997	LYG020158	0.93	NAC domain-containing protein 78 OS=Arabidopsis thaliana GN=NAC078 PE=2 SV=2	FAD/NAD(P)-binding oxidoreductase family protein
LYG011997	LYG028214	0.91	NAC domain-containing protein 78 OS=Arabidopsis thaliana GN=NAC078 PE=2 SV=2	3-oxo-Delta(4,5)-steroid 5-beta-reductase OS=Arabidopsis thaliana GN=VEP1 PE=1 SV=1
LYG011997	LYG036752	0.92	NAC domain-containing protein 78 OS=Arabidopsis thaliana GN=NAC078 PE=2 SV=2	Beta-glucosidase 46 OS=Arabidopsis thaliana GN=BGLU46 PE=1 SV=2
LYG011997	LYG040463	0.9	NAC domain-containing protein 78 OS=Arabidopsis thaliana GN=NAC078 PE=2 SV=2	--
LYG012254	LYG013183	0.95	Nudix hydrolase 2 OS=Arabidopsis thaliana GN=NUDT2 PE=1 SV=1	--
LYG012254	LYG013882	0.97	Nudix hydrolase 2 OS=Arabidopsis thaliana GN=NUDT2 PE=1 SV=1	Chaperone protein dnaJ 8, chloroplastic OS=Arabidopsis thaliana GN=ATJ8 PE=2 SV=1
LYG012254	LYG014070	0.91	Nudix hydrolase 2 OS=Arabidopsis thaliana GN=NUDT2 PE=1 SV=1	Uridine nucleosidase 1 OS=Arabidopsis thaliana GN=URH1 PE=1 SV=2
LYG012254	LYG014644	0.94	Nudix hydrolase 2 OS=Arabidopsis thaliana GN=NUDT2 PE=1 SV=1	Putative endo-1,3(4)-beta-glucanase 2 OS=Schizosaccharomyces pombe (strain 972 / ATCC 24843) GN=eng2 PE=3 SV=1
LYG012254	LYG015861	0.94	Nudix hydrolase 2 OS=Arabidopsis thaliana GN=NUDT2 PE=1 SV=1	Probable alpha,alpha-trehalose-phosphate synthase [UDP-forming] 11 OS=Arabidopsis thaliana GN=TPS11 PE=2 SV=1
LYG012254	LYG016311	0.97	Nudix hydrolase 2 OS=Arabidopsis thaliana GN=NUDT2 PE=1 SV=1	Autophagy-related protein 8a OS=Arabidopsis thaliana GN=ATG8A PE=1 SV=2
LYG012254	LYG016433	0.91	Nudix hydrolase 2 OS=Arabidopsis thaliana GN=NUDT2 PE=1 SV=1	Glucan endo-1,3-beta-glucosidase 11 OS=Arabidopsis thaliana GN=At1g32860 PE=1 SV=1
LYG012254	LYG017575	0.95	Nudix hydrolase 2 OS=Arabidopsis thaliana GN=NUDT2 PE=1 SV=1	Glucan endo-1,3-beta-glucosidase, acidic isoform OS=Arabidopsis thaliana GN=BG2 PE=1 SV=2
LYG012254	LYG017652	0.91	Nudix hydrolase 2 OS=Arabidopsis thaliana GN=NUDT2 PE=1 SV=1	Putative invertase inhibitor OS=Platanus acerifolia PE=1 SV=1
LYG012254	LYG019193	0.93	Nudix hydrolase 2 OS=Arabidopsis thaliana GN=NUDT2 PE=1 SV=1	Thioredoxin M3, chloroplastic OS=Arabidopsis thaliana GN=GAT1 PE=2 SV=2
LYG012254	LYG019315	0.92	Nudix hydrolase 2 OS=Arabidopsis thaliana GN=NUDT2 PE=1 SV=1	--
LYG012254	LYG019408	0.94	Nudix hydrolase 2 OS=Arabidopsis thaliana GN=NUDT2 PE=1 SV=1	--
LYG012254	LYG020078	0.91	Nudix hydrolase 2 OS=Arabidopsis thaliana GN=NUDT2 PE=1 SV=1	Laccase-14 OS=Arabidopsis thaliana GN=LAC14 PE=2 SV=1
LYG012254	LYG020158	0.92	Nudix hydrolase 2 OS=Arabidopsis thaliana GN=NUDT2 PE=1 SV=1	FAD/NAD(P)-binding oxidoreductase family protein
LYG012254	LYG021360	0.95	Nudix hydrolase 2 OS=Arabidopsis thaliana GN=NUDT2 PE=1 SV=1	--
LYG012254	LYG022154	0.95	Nudix hydrolase 2 OS=Arabidopsis thaliana GN=NUDT2 PE=1 SV=1	--
LYG012254	LYG022788	0.92	Nudix hydrolase 2 OS=Arabidopsis thaliana GN=NUDT2 PE=1 SV=1	Protein NEN1 OS=Arabidopsis thaliana GN=NEN1 PE=2 SV=1
LYG012254	LYG023517	0.93	Nudix hydrolase 2 OS=Arabidopsis thaliana GN=NUDT2 PE=1 SV=1	Leucoanthocyanidin dioxygenase OS=Malus domestica GN=ANS PE=2 SV=1
LYG012254	LYG023605	0.94	Nudix hydrolase 2 OS=Arabidopsis thaliana GN=NUDT2 PE=1 SV=1	--
LYG012254	LYG023731	0.93	Nudix hydrolase 2 OS=Arabidopsis thaliana GN=NUDT2 PE=1 SV=1	Myb-related protein Myb4 OS=Oryza sativa subsp. japonica GN=MYB4 PE=2 SV=2
LYG012254	LYG023849	0.91	Nudix hydrolase 2 OS=Arabidopsis thaliana GN=NUDT2 PE=1 SV=1	E3 ubiquitin-protein ligase RHA2A OS=Arabidopsis thaliana GN=RHA2A PE=1 SV=1
LYG012254	LYG023857	0.9	Nudix hydrolase 2 OS=Arabidopsis thaliana GN=NUDT2 PE=1 SV=1	--
LYG012254	LYG023978	0.96	Nudix hydrolase 2 OS=Arabidopsis thaliana GN=NUDT2 PE=1 SV=1	Sphinganine C(4)-monooxygenase 2 OS=Arabidopsis thaliana GN=SBH2 PE=1 SV=1
LYG012254	LYG024148	0.91	Nudix hydrolase 2 OS=Arabidopsis thaliana GN=NUDT2 PE=1 SV=1	Caffeoylshikimate esterase OS=Arabidopsis thaliana GN=CSE PE=1 SV=1
LYG012254	LYG024316	0.92	Nudix hydrolase 2 OS=Arabidopsis thaliana GN=NUDT2 PE=1 SV=1	Urease accessory protein F OS=Arabidopsis thaliana GN=UREF PE=2 SV=1
LYG012254	LYG025154	0.92	Nudix hydrolase 2 OS=Arabidopsis thaliana GN=NUDT2 PE=1 SV=1	Acetate/butyrate--CoA ligase AAE7, peroxisomal OS=Arabidopsis thaliana GN=AAE7 PE=1 SV=1
LYG012254	LYG025401	0.92	Nudix hydrolase 2 OS=Arabidopsis thaliana GN=NUDT2 PE=1 SV=1	--
LYG012254	LYG025994	0.9	Nudix hydrolase 2 OS=Arabidopsis thaliana GN=NUDT2 PE=1 SV=1	--
LYG012254	LYG026189	0.9	Nudix hydrolase 2 OS=Arabidopsis thaliana GN=NUDT2 PE=1 SV=1	Putative methylesterase 11, chloroplastic OS=Arabidopsis thaliana GN=MES11 PE=2 SV=1
LYG012254	LYG026278	0.94	Nudix hydrolase 2 OS=Arabidopsis thaliana GN=NUDT2 PE=1 SV=1	ACT domain-containing protein ACR1 OS=Arabidopsis thaliana GN=ACR1 PE=2 SV=1
LYG012254	LYG026551	0.93	Nudix hydrolase 2 OS=Arabidopsis thaliana GN=NUDT2 PE=1 SV=1	Probable phospholipid hydroperoxide glutathione peroxidase 6, mitochondrial OS=Arabidopsis thaliana GN=GPX6 PE=2 SV=2
LYG012254	LYG028054	0.95	Nudix hydrolase 2 OS=Arabidopsis thaliana GN=NUDT2 PE=1 SV=1	Receptor-like cytosolic serine/threonine-protein kinase RBK1 OS=Arabidopsis thaliana GN=RBK1 PE=1 SV=1
LYG012254	LYG028214	0.92	Nudix hydrolase 2 OS=Arabidopsis thaliana GN=NUDT2 PE=1 SV=1	3-oxo-Delta(4,5)-steroid 5-beta-reductase OS=Arabidopsis thaliana GN=VEP1 PE=1 SV=1
LYG012254	LYG028230	0.96	Nudix hydrolase 2 OS=Arabidopsis thaliana GN=NUDT2 PE=1 SV=1	Serine carboxypeptidase-like 18 OS=Arabidopsis thaliana GN=SCPL18 PE=2 SV=2
LYG012254	LYG029270	0.96	Nudix hydrolase 2 OS=Arabidopsis thaliana GN=NUDT2 PE=1 SV=1	Transcription factor MYB44 OS=Arabidopsis thaliana GN=MYB44 PE=2 SV=1
LYG012254	LYG029760	0.95	Nudix hydrolase 2 OS=Arabidopsis thaliana GN=NUDT2 PE=1 SV=1	Ethylene-responsive transcription factor ERF112 OS=Arabidopsis thaliana GN=ERF112 PE=2 SV=1
LYG012254	LYG030925	0.92	Nudix hydrolase 2 OS=Arabidopsis thaliana GN=NUDT2 PE=1 SV=1	Inhibitor of trypsin and hageman factor OS=Cucurbita maxima PE=1 SV=1
LYG012254	LYG032479	0.96	Nudix hydrolase 2 OS=Arabidopsis thaliana GN=NUDT2 PE=1 SV=1	--
LYG012254	LYG032716	0.92	Nudix hydrolase 2 OS=Arabidopsis thaliana GN=NUDT2 PE=1 SV=1	Spermidine synthase.
LYG012254	LYG033802	0.9	Nudix hydrolase 2 OS=Arabidopsis thaliana GN=NUDT2 PE=1 SV=1	Cation/H(+) antiporter 14 OS=Arabidopsis thaliana GN=CHX14 PE=2 SV=1
LYG012254	LYG035213	0.95	Nudix hydrolase 2 OS=Arabidopsis thaliana GN=NUDT2 PE=1 SV=1	--
LYG012254	LYG035675	0.9	Nudix hydrolase 2 OS=Arabidopsis thaliana GN=NUDT2 PE=1 SV=1	Sugar transport protein 13 OS=Arabidopsis thaliana GN=STP13 PE=1 SV=2
LYG012254	LYG036485	0.91	Nudix hydrolase 2 OS=Arabidopsis thaliana GN=NUDT2 PE=1 SV=1	G-type lectin S-receptor-like serine/threonine-protein kinase At4g27290 OS=Arabidopsis thaliana GN=At4g27290 PE=3 SV=4
LYG012254	LYG036599	0.96	Nudix hydrolase 2 OS=Arabidopsis thaliana GN=NUDT2 PE=1 SV=1	--
LYG012254	LYG036752	0.92	Nudix hydrolase 2 OS=Arabidopsis thaliana GN=NUDT2 PE=1 SV=1	Beta-glucosidase 46 OS=Arabidopsis thaliana GN=BGLU46 PE=1 SV=2
LYG012254	LYG037311	0.93	Nudix hydrolase 2 OS=Arabidopsis thaliana GN=NUDT2 PE=1 SV=1	--
LYG012254	LYG037463	0.93	Nudix hydrolase 2 OS=Arabidopsis thaliana GN=NUDT2 PE=1 SV=1	Kinesin-13A OS=Arabidopsis thaliana GN=KINESIN-13A PE=1 SV=1
LYG012254	LYG038022	0.93	Nudix hydrolase 2 OS=Arabidopsis thaliana GN=NUDT2 PE=1 SV=1	Transcription factor GAMYB OS=Oryza sativa subsp. indica GN=GAM1 PE=2 SV=1
LYG012254	LYG038114	0.92	Nudix hydrolase 2 OS=Arabidopsis thaliana GN=NUDT2 PE=1 SV=1	--
LYG012254	LYG038169	0.93	Nudix hydrolase 2 OS=Arabidopsis thaliana GN=NUDT2 PE=1 SV=1	Spastin OS=Xenopus laevis GN=spast PE=2 SV=1
LYG012254	LYG038488	0.95	Nudix hydrolase 2 OS=Arabidopsis thaliana GN=NUDT2 PE=1 SV=1	Basic 7S globulin OS=Glycine max GN=BG PE=1 SV=2
LYG012254	LYG038555	0.91	Nudix hydrolase 2 OS=Arabidopsis thaliana GN=NUDT2 PE=1 SV=1	--
LYG012254	LYG039205	0.92	Nudix hydrolase 2 OS=Arabidopsis thaliana GN=NUDT2 PE=1 SV=1	Cannabidiolic acid synthase-like 1 OS=Cannabis sativa GN=CBDAS2 PE=2 SV=1
LYG012254	LYG040463	0.93	Nudix hydrolase 2 OS=Arabidopsis thaliana GN=NUDT2 PE=1 SV=1	--
LYG012974	LYG025153	0.92	Magnesium transporter MRS2-7 OS=Arabidopsis thaliana GN=MRS2-7 PE=2 SV=1	Acetate/butyrate--CoA ligase AAE7, peroxisomal OS=Arabidopsis thaliana GN=AAE7 PE=1 SV=1
LYG012974	LYG033802	0.9	Magnesium transporter MRS2-7 OS=Arabidopsis thaliana GN=MRS2-7 PE=2 SV=1	Cation/H(+) antiporter 14 OS=Arabidopsis thaliana GN=CHX14 PE=2 SV=1
LYG012974	LYG038169	0.91	Magnesium transporter MRS2-7 OS=Arabidopsis thaliana GN=MRS2-7 PE=2 SV=1	Spastin OS=Xenopus laevis GN=spast PE=2 SV=1
LYG012974	LYG038488	0.9	Magnesium transporter MRS2-7 OS=Arabidopsis thaliana GN=MRS2-7 PE=2 SV=1	Basic 7S globulin OS=Glycine max GN=BG PE=1 SV=2
LYG013183	LYG013882	0.91	--	Chaperone protein dnaJ 8, chloroplastic OS=Arabidopsis thaliana GN=ATJ8 PE=2 SV=1
LYG013183	LYG014644	0.95	--	Putative endo-1,3(4)-beta-glucanase 2 OS=Schizosaccharomyces pombe (strain 972 / ATCC 24843) GN=eng2 PE=3 SV=1
LYG013183	LYG014669	0.91	--	Methylesterase 1 OS=Arabidopsis thaliana GN=MES1 PE=1 SV=1
LYG013183	LYG015861	0.96	--	Probable alpha,alpha-trehalose-phosphate synthase [UDP-forming] 11 OS=Arabidopsis thaliana GN=TPS11 PE=2 SV=1
LYG013183	LYG016311	0.92	--	Autophagy-related protein 8a OS=Arabidopsis thaliana GN=ATG8A PE=1 SV=2
LYG013183	LYG017575	0.96	--	Glucan endo-1,3-beta-glucosidase, acidic isoform OS=Arabidopsis thaliana GN=BG2 PE=1 SV=2
LYG013183	LYG018608	0.91	--	Beta-glucosidase BoGH3B OS=Bacteroides ovatus (strain ATCC 8483 / DSM 1896 / JCM 5824 / NCTC 11153) GN=BACOVA_02659 PE=1 SV=1
LYG013183	LYG019193	0.91	--	Thioredoxin M3, chloroplastic OS=Arabidopsis thaliana GN=GAT1 PE=2 SV=2
LYG013183	LYG019408	0.96	--	--
LYG013183	LYG020158	0.91	--	FAD/NAD(P)-binding oxidoreductase family protein
LYG013183	LYG021360	0.91	--	--
LYG013183	LYG022788	0.9	--	Protein NEN1 OS=Arabidopsis thaliana GN=NEN1 PE=2 SV=1
LYG013183	LYG023731	0.9	--	Myb-related protein Myb4 OS=Oryza sativa subsp. japonica GN=MYB4 PE=2 SV=2
LYG013183	LYG023849	0.96	--	E3 ubiquitin-protein ligase RHA2A OS=Arabidopsis thaliana GN=RHA2A PE=1 SV=1
LYG013183	LYG026551	0.9	--	Probable phospholipid hydroperoxide glutathione peroxidase 6, mitochondrial OS=Arabidopsis thaliana GN=GPX6 PE=2 SV=2
LYG013183	LYG028054	0.91	--	Receptor-like cytosolic serine/threonine-protein kinase RBK1 OS=Arabidopsis thaliana GN=RBK1 PE=1 SV=1
LYG013183	LYG028214	0.91	--	3-oxo-Delta(4,5)-steroid 5-beta-reductase OS=Arabidopsis thaliana GN=VEP1 PE=1 SV=1
LYG013183	LYG028230	0.9	--	Serine carboxypeptidase-like 18 OS=Arabidopsis thaliana GN=SCPL18 PE=2 SV=2
LYG013183	LYG029270	0.9	--	Transcription factor MYB44 OS=Arabidopsis thaliana GN=MYB44 PE=2 SV=1
LYG013183	LYG029760	0.95	--	Ethylene-responsive transcription factor ERF112 OS=Arabidopsis thaliana GN=ERF112 PE=2 SV=1
LYG013183	LYG032479	0.9	--	--
LYG013183	LYG036599	0.93	--	--
LYG013183	LYG036752	0.9	--	Beta-glucosidase 46 OS=Arabidopsis thaliana GN=BGLU46 PE=1 SV=2
LYG013183	LYG036816	0.93	--	--
LYG013183	LYG037311	0.92	--	--
LYG013183	LYG038488	0.92	--	Basic 7S globulin OS=Glycine max GN=BG PE=1 SV=2
LYG013183	LYG040463	0.97	--	--
LYG013500	LYG015930	0.95	CASP-like protein 2C1 OS=Arabidopsis lyrata subsp. lyrata GN=ARALYDRAFT_657503 PE=3 SV=1	--
LYG013500	LYG019315	0.94	CASP-like protein 2C1 OS=Arabidopsis lyrata subsp. lyrata GN=ARALYDRAFT_657503 PE=3 SV=1	--
LYG013500	LYG020078	0.91	CASP-like protein 2C1 OS=Arabidopsis lyrata subsp. lyrata GN=ARALYDRAFT_657503 PE=3 SV=1	Laccase-14 OS=Arabidopsis thaliana GN=LAC14 PE=2 SV=1
LYG013500	LYG021360	0.92	CASP-like protein 2C1 OS=Arabidopsis lyrata subsp. lyrata GN=ARALYDRAFT_657503 PE=3 SV=1	--
LYG013500	LYG022154	0.9	CASP-like protein 2C1 OS=Arabidopsis lyrata subsp. lyrata GN=ARALYDRAFT_657503 PE=3 SV=1	--
LYG013500	LYG023731	0.93	CASP-like protein 2C1 OS=Arabidopsis lyrata subsp. lyrata GN=ARALYDRAFT_657503 PE=3 SV=1	Myb-related protein Myb4 OS=Oryza sativa subsp. japonica GN=MYB4 PE=2 SV=2
LYG013500	LYG024316	0.93	CASP-like protein 2C1 OS=Arabidopsis lyrata subsp. lyrata GN=ARALYDRAFT_657503 PE=3 SV=1	Urease accessory protein F OS=Arabidopsis thaliana GN=UREF PE=2 SV=1
LYG013500	LYG026236	0.94	CASP-like protein 2C1 OS=Arabidopsis lyrata subsp. lyrata GN=ARALYDRAFT_657503 PE=3 SV=1	Methylesterase 1 OS=Arabidopsis thaliana GN=MES1 PE=1 SV=1
LYG013500	LYG026278	0.92	CASP-like protein 2C1 OS=Arabidopsis lyrata subsp. lyrata GN=ARALYDRAFT_657503 PE=3 SV=1	ACT domain-containing protein ACR1 OS=Arabidopsis thaliana GN=ACR1 PE=2 SV=1
LYG013500	LYG027513	0.94	CASP-like protein 2C1 OS=Arabidopsis lyrata subsp. lyrata GN=ARALYDRAFT_657503 PE=3 SV=1	Uncharacterized protein C24B11.05 OS=Schizosaccharomyces pombe (strain 972 / ATCC 24843) GN=SPAC24B11.05 PE=3 SV=1
LYG013500	LYG032479	0.91	CASP-like protein 2C1 OS=Arabidopsis lyrata subsp. lyrata GN=ARALYDRAFT_657503 PE=3 SV=1	--
LYG013500	LYG032579	0.93	CASP-like protein 2C1 OS=Arabidopsis lyrata subsp. lyrata GN=ARALYDRAFT_657503 PE=3 SV=1	Putative methylesterase 13, chloroplastic OS=Arabidopsis thaliana GN=MES13 PE=2 SV=1
LYG013500	LYG035956	0.92	CASP-like protein 2C1 OS=Arabidopsis lyrata subsp. lyrata GN=ARALYDRAFT_657503 PE=3 SV=1	--
LYG013500	LYG036752	0.9	CASP-like protein 2C1 OS=Arabidopsis lyrata subsp. lyrata GN=ARALYDRAFT_657503 PE=3 SV=1	Beta-glucosidase 46 OS=Arabidopsis thaliana GN=BGLU46 PE=1 SV=2
LYG013500	LYG039205	0.92	CASP-like protein 2C1 OS=Arabidopsis lyrata subsp. lyrata GN=ARALYDRAFT_657503 PE=3 SV=1	Cannabidiolic acid synthase-like 1 OS=Cannabis sativa GN=CBDAS2 PE=2 SV=1
LYG013824	LYG014669	0.91	--	Methylesterase 1 OS=Arabidopsis thaliana GN=MES1 PE=1 SV=1
LYG013824	LYG018060	0.9	--	Linoleate 9S-lipoxygenase 1 OS=Arabidopsis thaliana GN=LOX1 PE=1 SV=1
LYG013824	LYG018608	0.9	--	Beta-glucosidase BoGH3B OS=Bacteroides ovatus (strain ATCC 8483 / DSM 1896 / JCM 5824 / NCTC 11153) GN=BACOVA_02659 PE=1 SV=1
LYG013824	LYG018616	0.91	--	--
LYG013824	LYG025153	0.9	--	Acetate/butyrate--CoA ligase AAE7, peroxisomal OS=Arabidopsis thaliana GN=AAE7 PE=1 SV=1
LYG013824	LYG025154	0.93	--	Acetate/butyrate--CoA ligase AAE7, peroxisomal OS=Arabidopsis thaliana GN=AAE7 PE=1 SV=1
LYG013824	LYG029375	0.91	--	--
LYG013824	LYG033802	0.9	--	Cation/H(+) antiporter 14 OS=Arabidopsis thaliana GN=CHX14 PE=2 SV=1
LYG013824	LYG036816	0.93	--	--
LYG013882	LYG014040	0.93	Chaperone protein dnaJ 8, chloroplastic OS=Arabidopsis thaliana GN=ATJ8 PE=2 SV=1	RING finger and CHY zinc finger domain-containing protein 1 OS=Mus musculus GN=Rchy1 PE=1 SV=1
LYG013882	LYG014070	0.92	Chaperone protein dnaJ 8, chloroplastic OS=Arabidopsis thaliana GN=ATJ8 PE=2 SV=1	Uridine nucleosidase 1 OS=Arabidopsis thaliana GN=URH1 PE=1 SV=2
LYG013882	LYG014644	0.93	Chaperone protein dnaJ 8, chloroplastic OS=Arabidopsis thaliana GN=ATJ8 PE=2 SV=1	Putative endo-1,3(4)-beta-glucanase 2 OS=Schizosaccharomyces pombe (strain 972 / ATCC 24843) GN=eng2 PE=3 SV=1
LYG013882	LYG014669	0.95	Chaperone protein dnaJ 8, chloroplastic OS=Arabidopsis thaliana GN=ATJ8 PE=2 SV=1	Methylesterase 1 OS=Arabidopsis thaliana GN=MES1 PE=1 SV=1
LYG013882	LYG015861	0.95	Chaperone protein dnaJ 8, chloroplastic OS=Arabidopsis thaliana GN=ATJ8 PE=2 SV=1	Probable alpha,alpha-trehalose-phosphate synthase [UDP-forming] 11 OS=Arabidopsis thaliana GN=TPS11 PE=2 SV=1
LYG013882	LYG016311	0.97	Chaperone protein dnaJ 8, chloroplastic OS=Arabidopsis thaliana GN=ATJ8 PE=2 SV=1	Autophagy-related protein 8a OS=Arabidopsis thaliana GN=ATG8A PE=1 SV=2
LYG013882	LYG016433	0.95	Chaperone protein dnaJ 8, chloroplastic OS=Arabidopsis thaliana GN=ATJ8 PE=2 SV=1	Glucan endo-1,3-beta-glucosidase 11 OS=Arabidopsis thaliana GN=At1g32860 PE=1 SV=1
LYG013882	LYG017329	0.91	Chaperone protein dnaJ 8, chloroplastic OS=Arabidopsis thaliana GN=ATJ8 PE=2 SV=1	--
LYG013882	LYG017575	0.94	Chaperone protein dnaJ 8, chloroplastic OS=Arabidopsis thaliana GN=ATJ8 PE=2 SV=1	Glucan endo-1,3-beta-glucosidase, acidic isoform OS=Arabidopsis thaliana GN=BG2 PE=1 SV=2
LYG013882	LYG017652	0.96	Chaperone protein dnaJ 8, chloroplastic OS=Arabidopsis thaliana GN=ATJ8 PE=2 SV=1	Putative invertase inhibitor OS=Platanus acerifolia PE=1 SV=1
LYG013882	LYG018608	0.91	Chaperone protein dnaJ 8, chloroplastic OS=Arabidopsis thaliana GN=ATJ8 PE=2 SV=1	Beta-glucosidase BoGH3B OS=Bacteroides ovatus (strain ATCC 8483 / DSM 1896 / JCM 5824 / NCTC 11153) GN=BACOVA_02659 PE=1 SV=1
LYG013882	LYG019191	0.92	Chaperone protein dnaJ 8, chloroplastic OS=Arabidopsis thaliana GN=ATJ8 PE=2 SV=1	PI-PLC X domain-containing protein At5g67130 OS=Arabidopsis thaliana GN=At5g67130 PE=1 SV=1
LYG013882	LYG019193	0.96	Chaperone protein dnaJ 8, chloroplastic OS=Arabidopsis thaliana GN=ATJ8 PE=2 SV=1	Thioredoxin M3, chloroplastic OS=Arabidopsis thaliana GN=GAT1 PE=2 SV=2
LYG013882	LYG019315	0.94	Chaperone protein dnaJ 8, chloroplastic OS=Arabidopsis thaliana GN=ATJ8 PE=2 SV=1	--
LYG013882	LYG019408	0.91	Chaperone protein dnaJ 8, chloroplastic OS=Arabidopsis thaliana GN=ATJ8 PE=2 SV=1	--
LYG013882	LYG020078	0.92	Chaperone protein dnaJ 8, chloroplastic OS=Arabidopsis thaliana GN=ATJ8 PE=2 SV=1	Laccase-14 OS=Arabidopsis thaliana GN=LAC14 PE=2 SV=1
LYG013882	LYG020158	0.91	Chaperone protein dnaJ 8, chloroplastic OS=Arabidopsis thaliana GN=ATJ8 PE=2 SV=1	FAD/NAD(P)-binding oxidoreductase family protein
LYG013882	LYG021360	0.96	Chaperone protein dnaJ 8, chloroplastic OS=Arabidopsis thaliana GN=ATJ8 PE=2 SV=1	--
LYG013882	LYG022154	0.98	Chaperone protein dnaJ 8, chloroplastic OS=Arabidopsis thaliana GN=ATJ8 PE=2 SV=1	--
LYG013882	LYG022788	0.94	Chaperone protein dnaJ 8, chloroplastic OS=Arabidopsis thaliana GN=ATJ8 PE=2 SV=1	Protein NEN1 OS=Arabidopsis thaliana GN=NEN1 PE=2 SV=1
LYG013882	LYG023517	0.96	Chaperone protein dnaJ 8, chloroplastic OS=Arabidopsis thaliana GN=ATJ8 PE=2 SV=1	Leucoanthocyanidin dioxygenase OS=Malus domestica GN=ANS PE=2 SV=1
LYG013882	LYG023588	0.94	Chaperone protein dnaJ 8, chloroplastic OS=Arabidopsis thaliana GN=ATJ8 PE=2 SV=1	--
LYG013882	LYG023605	0.91	Chaperone protein dnaJ 8, chloroplastic OS=Arabidopsis thaliana GN=ATJ8 PE=2 SV=1	--
LYG013882	LYG023731	0.92	Chaperone protein dnaJ 8, chloroplastic OS=Arabidopsis thaliana GN=ATJ8 PE=2 SV=1	Myb-related protein Myb4 OS=Oryza sativa subsp. japonica GN=MYB4 PE=2 SV=2
LYG013882	LYG023849	0.9	Chaperone protein dnaJ 8, chloroplastic OS=Arabidopsis thaliana GN=ATJ8 PE=2 SV=1	E3 ubiquitin-protein ligase RHA2A OS=Arabidopsis thaliana GN=RHA2A PE=1 SV=1
LYG013882	LYG023857	0.93	Chaperone protein dnaJ 8, chloroplastic OS=Arabidopsis thaliana GN=ATJ8 PE=2 SV=1	--
LYG013882	LYG023978	0.94	Chaperone protein dnaJ 8, chloroplastic OS=Arabidopsis thaliana GN=ATJ8 PE=2 SV=1	Sphinganine C(4)-monooxygenase 2 OS=Arabidopsis thaliana GN=SBH2 PE=1 SV=1
LYG013882	LYG024148	0.95	Chaperone protein dnaJ 8, chloroplastic OS=Arabidopsis thaliana GN=ATJ8 PE=2 SV=1	Caffeoylshikimate esterase OS=Arabidopsis thaliana GN=CSE PE=1 SV=1
LYG013882	LYG024316	0.92	Chaperone protein dnaJ 8, chloroplastic OS=Arabidopsis thaliana GN=ATJ8 PE=2 SV=1	Urease accessory protein F OS=Arabidopsis thaliana GN=UREF PE=2 SV=1
LYG013882	LYG025153	0.95	Chaperone protein dnaJ 8, chloroplastic OS=Arabidopsis thaliana GN=ATJ8 PE=2 SV=1	Acetate/butyrate--CoA ligase AAE7, peroxisomal OS=Arabidopsis thaliana GN=AAE7 PE=1 SV=1
LYG013882	LYG025154	0.97	Chaperone protein dnaJ 8, chloroplastic OS=Arabidopsis thaliana GN=ATJ8 PE=2 SV=1	Acetate/butyrate--CoA ligase AAE7, peroxisomal OS=Arabidopsis thaliana GN=AAE7 PE=1 SV=1
LYG013882	LYG025401	0.95	Chaperone protein dnaJ 8, chloroplastic OS=Arabidopsis thaliana GN=ATJ8 PE=2 SV=1	--
LYG013882	LYG025994	0.92	Chaperone protein dnaJ 8, chloroplastic OS=Arabidopsis thaliana GN=ATJ8 PE=2 SV=1	--
LYG013882	LYG026278	0.93	Chaperone protein dnaJ 8, chloroplastic OS=Arabidopsis thaliana GN=ATJ8 PE=2 SV=1	ACT domain-containing protein ACR1 OS=Arabidopsis thaliana GN=ACR1 PE=2 SV=1
LYG013882	LYG026551	0.9	Chaperone protein dnaJ 8, chloroplastic OS=Arabidopsis thaliana GN=ATJ8 PE=2 SV=1	Probable phospholipid hydroperoxide glutathione peroxidase 6, mitochondrial OS=Arabidopsis thaliana GN=GPX6 PE=2 SV=2
LYG013882	LYG026756	0.92	Chaperone protein dnaJ 8, chloroplastic OS=Arabidopsis thaliana GN=ATJ8 PE=2 SV=1	Beta-amylase 3, chloroplastic OS=Arabidopsis thaliana GN=BAM3 PE=1 SV=3
LYG013882	LYG027513	0.92	Chaperone protein dnaJ 8, chloroplastic OS=Arabidopsis thaliana GN=ATJ8 PE=2 SV=1	Uncharacterized protein C24B11.05 OS=Schizosaccharomyces pombe (strain 972 / ATCC 24843) GN=SPAC24B11.05 PE=3 SV=1
LYG013882	LYG028054	0.97	Chaperone protein dnaJ 8, chloroplastic OS=Arabidopsis thaliana GN=ATJ8 PE=2 SV=1	Receptor-like cytosolic serine/threonine-protein kinase RBK1 OS=Arabidopsis thaliana GN=RBK1 PE=1 SV=1
LYG013882	LYG028214	0.93	Chaperone protein dnaJ 8, chloroplastic OS=Arabidopsis thaliana GN=ATJ8 PE=2 SV=1	3-oxo-Delta(4,5)-steroid 5-beta-reductase OS=Arabidopsis thaliana GN=VEP1 PE=1 SV=1
LYG013882	LYG028230	0.96	Chaperone protein dnaJ 8, chloroplastic OS=Arabidopsis thaliana GN=ATJ8 PE=2 SV=1	Serine carboxypeptidase-like 18 OS=Arabidopsis thaliana GN=SCPL18 PE=2 SV=2
LYG013882	LYG029270	0.97	Chaperone protein dnaJ 8, chloroplastic OS=Arabidopsis thaliana GN=ATJ8 PE=2 SV=1	Transcription factor MYB44 OS=Arabidopsis thaliana GN=MYB44 PE=2 SV=1
LYG013882	LYG029375	0.92	Chaperone protein dnaJ 8, chloroplastic OS=Arabidopsis thaliana GN=ATJ8 PE=2 SV=1	--
LYG013882	LYG029760	0.95	Chaperone protein dnaJ 8, chloroplastic OS=Arabidopsis thaliana GN=ATJ8 PE=2 SV=1	Ethylene-responsive transcription factor ERF112 OS=Arabidopsis thaliana GN=ERF112 PE=2 SV=1
LYG013882	LYG030925	0.94	Chaperone protein dnaJ 8, chloroplastic OS=Arabidopsis thaliana GN=ATJ8 PE=2 SV=1	Inhibitor of trypsin and hageman factor OS=Cucurbita maxima PE=1 SV=1
LYG013882	LYG032479	0.98	Chaperone protein dnaJ 8, chloroplastic OS=Arabidopsis thaliana GN=ATJ8 PE=2 SV=1	--
LYG013882	LYG032716	0.95	Chaperone protein dnaJ 8, chloroplastic OS=Arabidopsis thaliana GN=ATJ8 PE=2 SV=1	Spermidine synthase.
LYG013882	LYG033802	0.93	Chaperone protein dnaJ 8, chloroplastic OS=Arabidopsis thaliana GN=ATJ8 PE=2 SV=1	Cation/H(+) antiporter 14 OS=Arabidopsis thaliana GN=CHX14 PE=2 SV=1
LYG013882	LYG034398	0.95	Chaperone protein dnaJ 8, chloroplastic OS=Arabidopsis thaliana GN=ATJ8 PE=2 SV=1	Homocysteine S-methyltransferase 2 OS=Arabidopsis thaliana GN=HMT-2 PE=1 SV=1
LYG013882	LYG035213	0.96	Chaperone protein dnaJ 8, chloroplastic OS=Arabidopsis thaliana GN=ATJ8 PE=2 SV=1	--
LYG013882	LYG035675	0.91	Chaperone protein dnaJ 8, chloroplastic OS=Arabidopsis thaliana GN=ATJ8 PE=2 SV=1	Sugar transport protein 13 OS=Arabidopsis thaliana GN=STP13 PE=1 SV=2
LYG013882	LYG035956	0.93	Chaperone protein dnaJ 8, chloroplastic OS=Arabidopsis thaliana GN=ATJ8 PE=2 SV=1	--
[truncated: 2,154 more rows]

## Sheet: Table S3
Table S3 Primers for all experiments
[truncated: 33 more rows]

[truncated: 1 more sheets: Table S4]
